# Supplementary material for: How do housing prices affect innovation and entrepreneurship? Evidence from China
Source: PLoS One. 2023 Jul 13;18(7):e0288199. doi: 10.1371/journal.pone.0288199 (PMC10343138; doi:10.1371/journal.pone.0288199)
Supplement: S1 Data — (XLS) [file pone.0288199.s001.xls]

## Sheet: Sheet1
city code	year	city	VIE	Housing Prices	City size	Economic growth	Trade openness	Human capital	Infrastructure	Industrial structure	Informatization	Research and development	Consumption ability	Consumption willingness	IV
1301	2009	石家庄市	4.50849	7.60621	6.88491	9.90516	8.26561	9.94707	3.54576	0.809895	4.65387	0.0160769	10.2172	4.00337	0.20845
1301	2010	石家庄市	4.50849	7.98466	6.89686	9.93939	8.90131	9.9696	3.60942	0.833047	4.87748	0.014753	10.3564	4.02399	0.214339
1301	2011	石家庄市	4.48568	7.98848	6.90505	10.0283	9.16871	10.0083	3.63446	0.805054	5.1168	0.0156627	10.4669	4.09757	0.211628
1301	2012	石家庄市	4.49715	8.13579	6.91304	10.1227	9.05438	10.0598	3.72289	0.806622	5.22478	0.016173	10.5565	4.12639	0.214464
1301	2013	石家庄市	4.48568	8.14854	6.91095	10.2589	9.07015	10.0237	3.86423	0.866853	5.2551	0.0153104	10.684	4.18446	0.256845
1301	2014	石家庄市	4.48568	8.23172	6.93235	10.2934	9.05612	10.058	3.79908	0.93702	5.36598	0.0128702	10.7846	4.06558	0.256191
1301	2015	石家庄市	4.5308	8.25644	6.93619	10.3545	8.8967	10.1071	3.81625	1.01687	5.45104	0.0132597	10.9049	3.90075	0.255829
1301	2016	石家庄市	4.52342	8.61696	6.94505	10.4215	8.86227	10.1287	3.86615	1.0167	5.63835	0.0163915	11.0217	4.19887	0.273186
1301	2017	石家庄市	4.50849	8.56188	6.88038	10.445	9.04189	10.1846	3.85679	1.12973	5.76205	0.0124714	11.1255	4.30833	0.0581263
1301	2018	石家庄市	4.50095	8.75017	6.88959	10.4262	9.16622	10.2275	3.90849	1.41764	5.92372	0.0119724	11.2268	4.33486	0.054116
1301	2019	石家庄市	4.49334	8.787	6.95845	10.3646	9.19297	10.2686	3.88676	1.92644	5.97437	0.0117343	11.2764	4.36828
1302	2009	唐山市	4.36742	7.7699	6.59837	10.4251	8.6535	8.57603	3.63377	0.567817	4.25234	0.0134977	10.4142	3.9716	0.312639
1302	2010	唐山市	4.16674	7.92102	6.59987	10.4996	8.82284	8.63569	3.71821	0.557609	4.492	0.0143572	10.5249	4.13104	0.311749
1302	2011	唐山市	4.3411	8.03965	6.60272	10.6121	9.20539	8.65399	3.77404	0.515607	4.70881	0.0140273	10.6461	4.16086	0.259396
1302	2012	唐山市	4.35434	8.22509	6.60908	10.6879	9.14701	8.6871	3.63793	0.535233	4.81137	0.0215974	10.7195	4.19326	0.260485
1302	2013	唐山市	4.35434	8.32205	6.60489	10.7944	9.27639	8.60776	3.94774	0.549702	4.84835	0.0181981	10.7846	4.23664	0.27881
1302	2014	唐山市	4.37604	8.1946	6.62433	10.7898	9.52299	8.57206	3.89112	0.576139	4.92725	0.0155498	10.8438	4.29833	0.27816
1302	2015	唐山市	4.37174	8.17556	6.62666	10.7836	9.34232	8.60977	3.90892	0.644808	4.93447	0.0108403	10.9253	4.34541	0.293421
1302	2016	唐山市	4.37174	8.16214	6.63332	10.8084	9.09472	8.704	3.92735	0.644583	5.12396	0.0133598	10.9958	4.36067	0.31449
1302	2017	唐山市	4.36308	8.03478	6.62672	10.8201	9.04559	8.78386	3.79133	0.665751	5.26269	0.0107314	11.1101	4.35714	0.313892
1302	2018	唐山市	4.37604	8.14376	6.63068	10.8815	9.00193	8.8339	3.86001	0.728979	5.40142	0.0118856	11.2195	4.39095	0.31873
1302	2019	唐山市	4.37174	8.36876	6.62804	10.8591	8.92695	8.90666	3.89417	0.759825	5.56624	0.0123147	11.2643	4.42438
1303	2009	秦皇岛市	4.28158	8.02111	5.66032	9.7897	8.98257	8.48982	3.55012	1.2527	3.44553	0.00577135	10.3806	3.93907	0.331044
1303	2010	秦皇岛市	4.24801	8.12056	5.664	9.85538	8.99405	8.51859	3.63426	1.18543	3.67377	0.00574536	10.4865	4.04458	0.33844
1303	2011	秦皇岛市	4.26733	8.13687	5.66919	9.91636	9.22346	8.54189	3.69926	1.21736	3.95967	0.00639906	10.5239	4.06989	0.324485
1303	2012	秦皇岛市	4.20311	8.1752	5.67401	9.98112	9.21669	8.74162	3.59158	1.20458	4.02963	0.00598628	10.7296	4.1035	0.331602
1303	2013	秦皇岛市	4.20311	8.19523	5.67915	10.0637	9.13835	8.77648	3.86236	1.2453	4.05422	0.00693253	10.7854	4.22318	0.347848
1303	2014	秦皇岛市	3.55973	8.42743	5.68731	10.0729	9.10253	8.89398	4.02477	1.28248	4.11087	0.00894497	10.8685	4.28841	0.444561
1303	2015	秦皇岛市	3.98124	8.23501	5.68914	10.1292	9.17416	8.77478	3.94057	1.41032	4.15888	0.00402765	10.9587	4.34189	0.44104
1303	2016	秦皇岛市	4.18769	8.1723	5.69709	10.7117	9.13849	8.73553	3.94827	1.46123	4.49981	0.0118711	11.0347	4.32251	0.443591
1303	2017	秦皇岛市	4.16674	8.21223	5.69709	10.2802	9.28935	8.74751	3.83359	1.54983	4.56278	0.011576	11.167	4.35603	0.450933
1303	2018	秦皇岛市	4.12349	8.34896	5.70378	10.3643	9.4014	8.74783	3.85771	1.52347	4.69656	0.0105195	11.227	4.38927	0.460631
1303	2019	秦皇岛市	4.11238	8.5229	5.70711	10.3353	9.3769	8.56674	3.85965	1.65156	4.86041	0.00976407	11.2921	4.41765
1304	2009	邯郸市	4.04299	7.5356	6.84882	9.61563	7.58045	8.12029	3.32591	0.628429	3.86178	0.0101885	10.2262	3.9424	0.121951
1304	2010	邯郸市	4.33664	7.74266	6.87057	9.67912	7.65686	8.15393	3.37994	0.604007	4.08766	0.00815182	10.3774	3.97488	0.119316
1304	2011	邯郸市	3.67859	7.81804	6.88755	9.75162	7.88253	8.10621	3.45959	0.596414	4.34329	0.00812431	10.4946	4.07026	0.118296
1304	2012	邯郸市	4.30489	7.82382	6.90083	9.83455	7.81995	8.10953	3.51575	0.629028	4.52667	0.0127957	10.545	4.09388	0.121247
1304	2013	邯郸市	3.67859	7.8926	6.90174	9.80508	7.72304	8.12622	3.5778	0.696656	4.60727	0.0147096	10.5724	4.09826	0.120185
1304	2014	邯郸市	4.30489	7.98997	6.93683	9.89693	7.66512	8.15479	3.62062	0.73435	4.68213	0.0167148	10.6316	#NUM!	0.121016
1304	2015	邯郸市	4.27686	7.99948	6.95626	9.93188	7.46701	8.16565	3.66604	0.848917	4.72739	0.0080104	10.7504	#NUM!	0.162464
1304	2016	邯郸市	4.31863	8.05878	6.9613	9.97388	7.31945	8.19589	3.74267	0.839688	4.99721	0.00832179	10.8366	#NUM!	0.165852
1304	2017	邯郸市	4.24312	8.32282	6.9575	9.97299	7.20298	8.20412	3.50723	0.897324	5.2486	0.00923626	10.9839	4.24472	0.172221
1304	2018	邯郸市	4.30489	8.19269	6.96414	9.99732	7.24257	8.21771	3.58084	0.997657	5.15791	0.00848067	11.0461	4.30602	0.185844
1304	2019	邯郸市	4.29564	8.35568	6.96697	9.99556	7.24802	8.28071	3.60147	1.02222	5.44826	0.00954235	11.1056	4.33302
1305	2009	邢台市	4.29097	7.33875	6.57735	9.20938	7.17858	7.80547	3.31103	0.503771	3.62407	0.0072487	10.1622	4.06221	0.0956245
1305	2010	邢台市	3.87376	7.37733	6.59582	9.2598	7.40519	7.814	3.33766	0.516734	3.87536	0.00488457	10.2455	4.0177	0.0976523
1305	2011	邢台市	4.17202	7.54421	6.60245	9.33855	7.60045	7.75018	3.42524	0.525234	4.11611	0.00502167	10.4582	4.04056	0.0962418
1305	2012	邢台市	4.27211	7.62426	6.617	9.41027	7.35007	7.64204	3.45644	0.557011	4.26451	0.00471933	10.5436	4.08243	0.103828
1305	2013	邢台市	4.26733	7.66452	6.63713	9.42351	7.30975	7.76769	3.55922	0.60579	4.39136	0.00495265	10.5893	4.04179	0.115901
1305	2014	邢台市	4.19286	7.72347	6.65015	9.52707	7.40832	7.81601	3.63649	0.76086	4.52179	0.00651918	10.6261	4.11553	0.115481
1305	2015	邢台市	4.2082	7.77854	6.65979	9.6105	7.24989	7.79975	3.63276	0.876273	4.62497	0.0036971	10.7567	4.15797	0.118706
1305	2016	邢台市	4.29097	7.88408	6.6695	9.70824	7.27149	7.80507	3.68713	0.842727	4.91265	0.00598553	10.8239	4.21016	0.130443
1305	2017	邢台市	4.3411	7.85789	6.67203	9.75144	7.45858	7.83597	3.51866	0.933024	5.0814	0.0059263	10.9926	4.21534	0.132861
1305	2018	邢台市	4.28158	7.93645	6.68085	9.78031	7.54853	7.86057	3.6138	1.12921	5.19296	0.00586133	11.0858	4.25198	0.135069
1305	2019	邢台市	4.30489	8.00329	6.68586	9.75413	7.60435	7.90839	3.60673	1.2044	5.27805	0.00552105	11.1186	4.28301
1306	2009	保定市	4.41806	7.4376	7.0521	9.2479	7.77904	9.07406	3.20194	0.680756	4.25206	0.00449101	10.1253	3.94978	0.113978
1306	2010	保定市	4.40564	7.54862	7.05705	9.33065	8.11349	9.09279	3.2498	0.651101	4.56017	0.00807276	10.2432	3.98345	0.114776
1306	2011	保定市	4.38032	7.60912	7.05678	9.42319	8.36052	9.11658	3.30673	0.574065	4.81031	0.00467577	10.3821	4.04096	0.114905
1306	2012	保定市	4.38883	7.67814	7.06655	9.52896	8.14671	9.15133	3.45312	0.566127	4.95124	0.00496595	10.4606	4.07074	0.118533
1306	2013	保定市	4.36308	7.70818	7.05953	9.59448	7.92732	9.19289	3.40071	0.580222	5.05758	0.00533572	10.5886	4.09419	0.116396
1306	2014	保定市	4.39306	7.89969	7.08724	9.67933	7.90678	9.25894	3.43176	0.669595	5.15906	0.00496291	10.67	4.03898	0.147298
1306	2015	保定市	4.42217	7.90993	7.0919	9.79144	7.73622	9.55251	3.62916	0.742208	5.273	0.00392977	10.8293	4.10806	0.149279
1306	2016	保定市	4.42626	7.87906	7.09589	9.81192	7.61188	9.50844	3.66835	0.798193	5.51343	0.00611922	10.904	4.17933	0.152911
1306	2017	保定市	4.41806	8.11774	7.08924	9.78865	7.85433	9.20754	3.61148	0.930669	5.47311	0.00674098	11.0641	4.24147	0.156275
1306	2018	保定市	4.43439	8.26621	7.09672	9.84163	7.94344	9.22138	3.65484	1.01372	5.58687	0.0040994	11.1057	4.28053	0.158667
1306	2019	保定市	4.43033	8.42442	7.1025	9.85822	7.9333	9.25139	3.66939	1.52511	5.82591	0.00646838	11.1749	4.33401
1307	2009	张家口市	3.84498	7.24606	6.13624	9.43149	6.64698	7.84267	3.36251	1.02795	3.42002	0.0198867	10.1917	4.01999	0.187544
1307	2010	张家口市	4.10115	7.47868	6.14412	9.52981	6.00292	7.87891	3.40448	0.959343	3.61362	0.00658607	10.3284	3.99449	0.18911
1307	2011	张家口市	4.09548	7.66828	6.14719	9.58597	6.11237	7.87207	3.46515	0.898014	3.71649	0.00435565	10.4174	4.03563	0.192549
1307	2012	张家口市	3.18768	7.67008	6.14932	9.68586	6.29898	7.88646	3.24376	0.942715	3.88362	0.00489005	10.4817	4.06062	0.182459
1307	2013	张家口市	2.98544	7.83561	6.14612	9.71692	6.24903	7.05704	3.72066	0.950117	3.93964	0.00461128	10.4993	4.0975	0.181797
1307	2014	张家口市	3.87376	7.86808	6.14975	9.82119	6.52453	7.91936	3.70276	0.927764	4.02535	0.00461036	10.5815	4.17995	0.181638
1307	2015	张家口市	4.12349	7.93305	6.15062	9.85065	6.78528	7.08757	3.74231	1.05262	4.06044	0.00302387	10.7974	4.26757	0.213702
1307	2016	张家口市	4.15611	8.02366	6.15273	9.91179	6.62644	7.10332	3.85291	1.19307	4.41884	0.0054264	10.8643	4.27781	0.214602
1307	2017	张家口市	4.19286	8.01101	6.14204	9.87412	6.57077	7.99193	3.6864	1.39984	4.57058	0.00440585	11.0663	4.25631	0.20729
1307	2018	张家口市	4.2183	8.32445	6.14204	9.95142	6.89975	8.0057	3.80245	1.65527	4.72916	0.00509678	11.1494	4.31131	0.208753
1307	2019	张家口市	4.02486	8.33831	6.14204	9.95305	6.77771	8.03754	3.80647	1.935	4.88132	0.00381448	11.1695	4.36631
1308	2009	承德市	4.2283	7.53426	5.91865	9.58979	6.06197	7.55695	3.46958	0.648682	3.00766	0.0073377	10.1934	4.11267	0.147094
1308	2010	承德市	3.73718	7.70866	5.92147	9.66199	6.3384	7.67462	3.5383	0.652083	3.23868	0.00663736	10.3078	3.97727	0.160967
1308	2011	承德市	3.88784	7.78477	5.92506	9.79794	5.82777	7.73456	3.58205	0.550386	3.52607	0.00712213	10.4381	4.03755	0.165455
1308	2012	承德市	3.84498	7.89327	5.93198	9.8689	5.59326	7.80384	3.75192	0.593809	3.70475	0.0066604	10.4518	4.06461	0.1694
1308	2013	承德市	3.85225	7.84291	5.93516	9.89366	6.04358	7.86864	3.72778	0.633906	3.71479	0.00818325	10.6531	4.06867	0.171605
1308	2014	承德市	4.00017	7.93394	5.94201	10.0431	6.94829	7.86211	3.77346	0.664294	3.82864	0.00655079	10.7035	4.144	0.174631
1308	2015	承德市	3.88784	7.98083	5.94634	10.0726	6.47226	7.9047	3.8072	0.764699	3.89182	0.00532105	10.801	4.16419	0.174334
1308	2016	承德市	3.94228	7.99009	5.94803	10.1182	6.66431	7.88345	3.8931	0.822743	4.20469	0.00792848	10.8865	4.22332	0.188632
1308	2017	承德市	4.01259	8.0658	5.94017	10.1224	6.62602	7.90175	3.83565	1.01661	4.19419	0.00634111	11.0066	4.28838	0.184764
1308	2018	承德市	3.85947	8.23174	5.94542	10.1309	6.34377	7.94697	3.81449	1.23184	4.39445	0.00673921	11.0907	4.32189	0.19423
1308	2019	承德市	3.80019	8.33191	5.94803	10.1125	6.3777	7.99497	3.82841	1.4012	4.66466	0.00442602	11.1471	4.36357
1309	2009	沧州市	4.00017	7.41173	6.57577	9.73702	7.17119	7.688	3.27157	0.824034	3.71965	0.00641736	10.5223	3.95328	0.0576968
1309	2010	沧州市	3.92894	7.65052	6.59426	9.85245	7.32619	7.76853	3.35949	0.748964	3.92593	0.00554392	10.4047	4.01195	0.0813827
1309	2011	沧州市	4.20311	7.71784	6.5996	9.92646	7.58758	7.82604	3.47148	0.684964	4.14091	0.00428408	10.4968	4.04949	0.0817303
1309	2012	沧州市	4.25287	7.80728	6.61258	10.011	7.64118	7.88533	3.28449	0.685675	4.30095	0.00473948	10.6055	4.07493	0.0844359
1309	2013	沧州市	4.2183	7.83781	6.62579	10.0654	7.66013	7.92299	3.56408	0.714456	4.42065	0.00587013	10.68	4.13175	0.0886517
1309	2014	沧州市	4.32316	8.00628	6.64431	10.1558	7.81654	8.19589	3.65216	0.729207	4.52179	0.00916777	10.7807	4.08434	0.0910946
1309	2015	沧州市	4.30949	7.91783	6.65204	10.2245	7.69765	7.44015	3.73548	0.822858	4.63473	0.0038067	10.9111	4.12535	0.0937949
1309	2016	沧州市	4.32316	8.03362	6.65929	10.2701	7.74145	7.44015	3.78235	0.840993	4.98361	0.00863105	10.9703	4.21331	0.106684
1309	2017	沧州市	4.21326	8.10551	6.65673	10.2807	8.01572	8.05357	3.70003	0.903797	5.04832	0.00836778	11.1122	4.3353	0.106845
1309	2018	沧州市	4.31407	8.28616	6.66313	10.2886	8.3309	8.17808	3.76757	1.13575	5.36411	0.00926489	11.2095	4.36871	0.105553
1309	2019	沧州市	4.25772	8.18047	6.66823	10.2611	8.20694	8.23403	3.76921	1.3039	5.43326	0.0072012	11.287	4.40295
1310	2009	廊坊市	4.35434	8.01584	6.02425	9.81856	8.63425	8.6063	3.37373	0.646155	3.69113	0.0156023	10.3569	3.9431	0.141879
1310	2010	廊坊市	4.31863	8.08365	6.03792	9.87638	8.93305	8.63764	3.50388	0.649065	3.96081	0.0131035	10.5248	4.10288	0.142622
1310	2011	廊坊市	4.33664	8.21584	6.05185	9.94623	9.03747	8.7344	3.56215	0.641508	4.23844	0.0122468	10.5961	4.14367	0.146814
1310	2012	廊坊市	4.33217	8.25577	6.0712	10.0524	8.95009	8.7344	3.5693	0.647629	4.3451	0.0125684	10.7238	4.19689	0.152699
1310	2013	廊坊市	4.30949	8.32403	6.04595	10.2072	9.07104	8.58653	3.60567	0.706561	4.42843	0.0108176	10.8124	4.27919	0.145671
1310	2014	廊坊市	4.28158	8.39525	6.11014	10.2818	8.88389	8.58653	3.68565	0.884379	4.51086	0.00973322	#NUM!	4.09616	0.143734
1310	2015	廊坊市	4.35872	8.57306	6.13368	10.4193	8.78374	8.69951	3.66849	1.05703	4.61512	0.00863294	11.0779	4.13859	0.14417
1310	2016	廊坊市	4.36308	8.6147	6.15273	10.4881	8.80775	8.85367	3.71952	1.09515	4.78749	0.0150235	11.1947	4.21616	0.144979
1310	2017	廊坊市	4.35434	8.84868	6.16121	10.522	8.89327	8.92944	3.57463	1.13827	4.88583	0.0114707	11.2602	4.38719	0.145031
1310	2018	廊坊市	4.38883	8.96198	6.1717	10.5787	9.20574	8.9606	3.66618	1.53519	5.05369	0.0090278	11.3642	4.41765	0.14735
1310	2019	廊坊市	4.31863	8.79826	6.18002	10.5792	9.07797	8.99863	3.73599	1.83615	5.32881	0.01161	11.4245	4.44618
1311	2009	衡水市	3.79253	7.24621	6.07826	9.21056	7.52803	6.79906	3.25173	0.597492	3.3562	0.00609436	10.0328	3.96275	0.088687
1311	2010	衡水市	3.6612	7.25334	6.08723	9.31012	8.0432	6.87626	3.27188	0.584924	3.63231	0.00601343	10.1541	3.96431	0.0959692
1311	2011	衡水市	4.04299	7.408	6.0904	9.40177	8.3963	6.89871	3.32849	0.545123	3.86723	0.00487998	10.275	4.02959	0.0948915
1311	2012	衡水市	3.83027	7.47081	6.09221	9.48858	8.49017	6.76734	3.39969	0.571963	3.98732	0.00456192	10.4026	4.07657	0.0951508
1311	2013	衡水市	4.04299	7.52896	6.10368	9.55098	8.47384	6.73102	3.52182	0.615027	4.0483	0.0042605	10.5101	4.04532	0.0940787
1311	2014	衡水市	3.96195	7.57887	6.11501	9.66109	8.51339	6.59441	3.60935	0.786773	4.15888	0.00339566	#NUM!	4.05938	0.0941494
1311	2015	衡水市	3.94888	7.6834	6.11426	9.73758	8.20045	6.66313	3.6098	0.8667	4.27667	0.00316254	10.7616	4.11341	0.165648
1311	2016	衡水市	3.9939	7.7529	6.1203	9.87532	8.21219	7.1452	3.69605	0.849171	4.52179	0.00562556	10.8256	4.18287	0.157269
1311	2017	衡水市	3.98759	7.82177	6.1181	9.93312	8.33463	6.74406	3.55855	0.933138	4.70048	0.0104533	10.9684	4.25271	0.156579
1311	2018	衡水市	4.08405	8.03336	6.12249	9.95823	8.48159	6.94312	3.59026	1.21542	4.78749	0.0125907	11.0489	4.29172	0.164192
1311	2019	衡水市	4.0549	8.08269	6.12687	9.91149	8.43543	6.98286	3.59426	1.61806	4.90963	0.0141322	11.0758	4.33015
1401	2009	太原市	4.46626	7.98265	5.90023	10.1755	9.32104	10.0189	4.21595	1.24513	4.43438	0.0232757	10.4085	4.06848	0.598988
1401	2010	太原市	4.47407	8.17816	5.90127	10.1835	9.56981	9.94808	4.25485	1.18885	4.63473	0.0247923	10.5672	4.083	0.682877
1401	2011	太原市	4.47796	8.5469	5.8999	10.0583	9.6669	9.96463	4.3243	1.15581	4.71322	0.0324096	10.7115	4.11764	0.749043
1401	2012	太原市	4.44245	8.45284	5.90209	10.1757	9.6413	9.98645	4.48746	1.19725	4.90476	0.0344513	10.7976	4.1452	0.772789
1401	2013	太原市	4.44646	8.41509	5.90672	10.4249	9.65055	10.0387	4.51303	1.25671	4.89125	0.0354014	10.8403	4.15649	0.835813
1401	2014	太原市	4.44646	8.47449	5.91269	10.356	9.78304	10.0318	4.54036	1.46192	5.01728	0.0438401	10.9642	4.15927	0.90095
1401	2015	太原市	4.46233	8.48199	5.90642	10.48	9.79808	10.0295	4.57219	1.64459	4.85981	0.030484	11.0107	4.18907	0.972973
1401	2016	太原市	4.44245	8.4588	5.9135	10.5831	10.0308	10.0566	4.59318	1.73242	4.90527	0.0196189	11.0794	4.22466	0.918699
1401	2017	太原市	4.44646	8.4673	5.9108	10.584	10.0723	10.0513	4.59608	1.62703	4.95188	0.0386796	11.186	4.26088	0.899204
1401	2018	太原市	4.43843	8.61273	5.93225	10.6807	10.2947	10.0861	4.5944	1.67066	5.28361	0.0461688	11.3	4.29911	1.24578
1401	2019	太原市	4.43843	8.8048	5.95064	10.706	10.2702	10.1071	4.59572	1.62474	5.402	0.0380055	11.3249	4.32848
1402	2009	大同市	3.60713	7.40535	5.75448	9.31319	6.055	7.724	3.69386	0.98752	3.13332	0.00630162	10.2461	3.97239	0.340115
1402	2010	大同市	3.18768	7.64121	5.76051	9.32892	7.0759	7.70165	3.72138	0.946908	3.32863	0.00674223	10.4467	4.00604	0.338633
1402	2011	大同市	3.71249	7.66218	5.76488	9.39295	6.81674	7.69894	3.80544	0.862705	3.49742	0.00625797	10.689	4.08789	0.338103
1402	2012	大同市	3.76918	7.70317	5.76644	9.50422	6.95466	7.64444	3.79343	0.867106	3.78646	0.00556668	10.7833	4.12843	0.32
1402	2013	大同市	2.75364	7.95457	5.82157	9.59627	6.78265	7.40974	3.85119	1.00331	3.95891	0.00494366	10.8508	4.0493	0.368809
1402	2014	大同市	3.72079	8.00149	5.82659	9.66605	6.77122	7.42118	3.85911	1.1205	3.91202	0.00582313	10.9355	4.02094	0.395927
1402	2015	大同市	3.58844	7.95659	5.75644	9.76282	6.70366	7.33694	3.95018	1.26515	3.97029	0.0026867	10.981	4.05469	0.393711
1402	2016	大同市	3.54997	7.96909	5.76205	9.76285	6.55991	7.33954	4.04178	1.57857	3.97029	0.00315298	10.9232	4.07133	0.424088
1402	2017	大同市	3.67859	7.91884	5.76205	9.71976	6.60824	7.43662	3.88996	1.56335	4.20469	0.00676241	11.0008	4.10639	0.431887
1402	2018	大同市	3.53017	7.99366	5.76205	9.80787	6.68065	7.38275	3.97939	1.59925	4.36016	0.0065436	11.0601	4.14414	0.466761
1402	2019	大同市	3.6435	8.06267	5.76205	9.8393	6.71511	7.43662	4.08508	1.54578	4.45318	0.00622051	11.1653	4.17788
1403	2009	阳泉市	3.80019	7.47452	4.86961	9.65686	6.20536	6.06146	3.86929	0.720581	2.77259	0.0121711	10.4554	3.93181	0.308992
1403	2010	阳泉市	3.89481	7.61619	4.87352	9.72952	7.29622	6.76504	3.89878	0.656013	2.97553	0.0120645	10.6551	4.01098	0.314536
1403	2011	阳泉市	3.83765	7.52921	4.87825	9.81119	7.44623	6.8533	3.899	0.655369	2.98921	0.0105873	10.7652	4.07875	0.314383
1403	2012	阳泉市	2.63857	7.49218	4.88356	9.95604	7.11019	6.29711	3.94742	0.672304	3.29584	0.0110007	10.9039	4.09705	0.320648
1403	2013	阳泉市	3.49971	7.52779	4.88809	10.0678	6.90927	6.2804	3.91698	0.704372	3.33577	0.0107044	10.7892	4.12005	0.327703
1403	2014	阳泉市	2.53592	7.6588	4.89185	10.0709	6.80503	6.29527	3.95953	0.797581	3.43399	0.00958375	10.758	4.11197	0.335956
1403	2015	阳泉市	3.01934	7.6016	4.88401	10.0831	6.86708	6.31173	3.93669	0.973359	3.46574	0.005774	10.7492	4.06465	0.336842
1403	2016	阳泉市	3.29445	7.78723	4.89035	10.1547	6.44099	6.38182	3.97256	1.04754	3.61092	0.00556146	10.783	4.17833	0.386667
1403	2017	阳泉市	2.7962	7.82796	4.8828	10.1001	6.40292	6.44731	3.78488	1.06472	3.85015	0.00856905	10.9377	4.13953	0.386667
1403	2018	阳泉市	2.75364	7.83149	4.8828	10.1511	6.31126	6.68835	3.84853	1.09537	3.87536	0.00527617	11.0319	4.23497	0.386667
1403	2019	阳泉市	2.95035	7.79867	4.8828	10.1259	6.64698	6.71174	3.82534	1.16092	3.89182	0.00563036	11.0852	4.3284
1404	2009	长治市	4.16674	7.30147	5.79797	9.5436	6.3704	7.69894	3.72733	0.520601	3.17805	0.0105687	10.2673	4.01225	0.162514
1404	2010	长治市	3.58844	7.52963	5.80375	9.58632	6.61023	7.71824	3.64883	0.462575	3.4012	0.0107783	10.4167	4.03463	0.163147
1404	2011	长治市	4.04896	7.5382	5.81204	9.75579	7.36071	7.70976	3.67525	0.41367	3.61443	0.0130993	10.5788	4.11454	0.167718
1404	2012	长治市	3.00254	7.59836	5.81741	9.85553	7.72778	7.70526	3.68553	0.424848	3.81043	0.0127609	10.714	4.14774	0.170201
1404	2013	长治市	3.1591	7.70091	5.82482	9.91145	7.57036	7.5974	3.76011	0.472809	3.91202	0.0114812	10.7055	4.09632	0.172553
1404	2014	长治市	3.24249	7.74062	5.82659	9.94661	7.12031	7.62754	3.82033	0.63933	4.00733	0.00603802	10.7802	4.12447	0.174796
1404	2015	长治市	3.9939	7.77364	5.81964	9.88536	5.66733	7.60589	3.86588	0.860766	4.00733	0.00670382	10.8091	4.15869	0.173687
1404	2016	长治市	3.78481	7.78265	5.826	9.97274	4.96953	7.49721	3.86262	0.868986	4.00733	0.0150659	10.841	4.19656	0.174201
1404	2017	长治市	3.46829	7.88438	5.82305	9.99184	4.97909	7.61234	3.73216	0.783095	4.1987	0.00713299	10.9639	4.23037	0.173687
1404	2018	长治市	3.49971	7.81621	5.826	10.0619	5.41277	7.63046	3.77928	0.7738	4.4987	0.00606314	11.028	4.26217	0.173176
1404	2019	长治市	3.22906	7.90765	5.82895	10.0533	5.8761	7.67833	3.62426	0.816563	4.59208	0.00475051	11.0848	4.2917
1405	2009	晋城市	3.28171	7.63227	5.37773	9.68397	6.6378	6.02345	3.51612	0.513839	2.58022	0.0133757	10.4399	3.97635	0.233085
1405	2010	晋城市	4.03699	7.61453	5.37634	9.74319	7.39525	6.02345	3.57042	0.506181	2.74084	0.0142648	10.5974	4.02473	0.231724
1405	2011	晋城市	3.8078	7.67239	5.3822	9.82934	8.16731	6.14204	3.59115	0.461465	3.25424	0.013311	10.7935	4.11284	0.232814
1405	2012	晋城市	3.66993	7.77383	5.38541	9.96866	8.23202	6.14847	3.64137	0.483791	3.46041	0.0147775	10.9054	4.21677	0.236662
1405	2013	晋城市	3.63453	7.81241	5.39044	10.0918	7.86665	6.18621	3.73205	0.534127	3.5522	0.0137417	10.9129	4.08425	0.237095
1405	2014	晋城市	3.00254	7.95805	5.38862	10.0834	8.03294	6.12468	3.77138	0.629966	3.66356	0.0122247	10.9286	4.15579	0.257929
1405	2015	晋城市	3.6435	7.96037	5.39108	10.1357	7.83545	5.92158	3.83178	0.721459	3.78419	0.0124521	10.91	4.21674	0.258045
1405	2016	晋城市	3.20166	7.8544	5.39363	10.1728	7.44945	5.93225	3.87602	0.802961	3.98898	0.00562525	10.9233	4.23942	0.21629
1405	2017	晋城市	3.14451	7.96463	5.39816	10.135	7.61363	5.93489	3.63687	0.796037	4.03069	0.00745857	11.0454	4.25906	0.216606
1405	2018	晋城市	3.14451	7.96319	5.39816	10.2576	7.66831	5.91889	3.71567	0.814666	4.01096	0.00659069	11.1132	4.30404	0.215631
1405	2019	晋城市	3.21546	8.04948	5.40268	10.254	7.68055	5.9162	3.79174	0.776467	4.33205	0.0112542	11.134	4.33945
1406	2009	朔州市	2.45136	7.20982	5.0586	9.98013	6.20924	3.2581	3.54349	0.810071	2.57261	0.00860583	10.2375	4.0571	0.198403
1406	2010	朔州市	2.39073	7.38635	5.06934	9.98316	6.254	3.2581	3.59437	0.661191	2.49321	0.00811478	10.39	4.06867	0.196871
1406	2011	朔州市	2.6862	7.29577	5.15098	10.0664	6.30149	3.2581	3.49847	0.623627	2.69463	0.00847508	10.5632	4.12558	0.230778
1406	2012	朔州市	3.24249	7.24932	5.15618	10.2426	6.89102	3.2581	3.57726	0.604212	2.97553	0.00895492	10.7096	4.18458	0.230734
1406	2013	朔州市	2.39073	7.30158	5.16135	10.3165	6.03494	4.12713	3.65713	0.677361	2.93386	0.0090978	10.7616	4.08863	0.229418
1406	2014	朔州市	2.01604	7.54702	5.16707	10.3275	5.78232	6.66185	3.63756	0.735703	3.04452	0.00678371	10.9287	4.13459	0.249149
1406	2015	朔州市	3.12969	7.68944	5.08457	10.266	5.41581	6.32077	3.75514	1.08114	3.04452	0.00668652	10.8592	4.14911	0.287546
1406	2016	朔州市	1.4099	7.73285	5.09375	10.3116	5.6802	6.32972	3.80174	1.18049	3.21888	0.00363855	10.8469	4.15728	0.285793
1406	2017	朔州市	2.66267	7.65546	5.09987	10.2463	5.57783	6.18002	3.61092	1.30686	3.41115	0.00573448	10.9993	4.11965	0.300675
1406	2018	朔州市	2.48035	7.57004	5.09375	10.2932	5.69229	6.32972	3.73416	1.47277	3.61362	0.00322975	11.1053	4.23138	0.298841
1406	2019	朔州市	2.39073	7.52417	5.09987	10.2854	5.665	6.37161	3.9032	1.37177	3.69013	0.00341132	11.161	4.26764
1407	2009	晋中市	4.198	7.27276	5.76832	9.39648	5.84389	8.48032	3.54989	0.74545	3.1768	0.00824059	10.0735	4.03659	0.15949
1407	2010	晋中市	4.15074	7.35422	5.77132	9.45643	6.16164	8.10862	3.57329	0.670857	3.39115	0.00839477	10.276	4.07817	0.132539
1407	2011	晋中市	3.92894	7.48339	5.77858	9.46742	6.94027	8.20467	3.5943	0.672664	3.72449	0.0077426	10.538	4.12946	0.153846
1407	2012	晋中市	3.77703	7.63688	5.78383	9.58294	6.81074	8.17723	3.61183	0.676746	3.75701	0.00786518	10.6616	4.14718	0.157337
1407	2013	晋中市	4.01875	7.86934	5.80061	9.67237	6.51876	8.50775	3.67463	0.72792	3.96651	0.0080919	10.7444	4.07284	0.161755
1407	2014	晋中市	3.98124	7.8144	5.80061	9.72593	5.95014	8.6805	3.7214	0.899462	3.93183	0.0088428	10.7631	4.10343	0.192137
1407	2015	晋中市	4.10678	7.88086	5.79806	9.77708	5.98104	8.83884	3.79536	1.05234	4.07754	0.00789336	10.8433	4.12901	0.219217
1407	2016	晋中市	3.92221	7.89267	5.80513	9.84584	6.23906	9.1313	3.84352	1.09701	3.89182	0.00612291	10.8817	4.14731	0.236506
1407	2017	晋中市	3.82284	7.85329	5.80513	9.87804	6.14651	9.17792	3.55844	0.972138	4.27667	0.00880852	11.0277	4.17761	0.239611
1407	2018	晋中市	3.95544	7.91451	5.81114	9.95939	6.24689	9.13519	3.65268	0.938362	4.3412	0.00708878	11.1181	4.20739	0.24597
1407	2019	晋中市	3.88784	8.18144	5.81413	9.96261	6.22368	9.1666	3.70597	1.05959	4.29456	0.00735248	11.1448	4.24534
1408	2009	运城市	4.2382	7.02752	6.22182	9.04482	7.0237	6.87316	3.78846	0.89617	3.59182	0.00597783	9.91005	3.95279	0.0852922
1408	2010	运城市	4.129	7.2003	6.22194	9.05045	7.22453	6.95655	3.79336	0.877771	3.68387	0.00803321	10.0729	3.95665	0.0603251
1408	2011	运城市	3.95544	7.19888	6.24746	9.14282	7.40214	6.95655	3.90873	0.724751	3.86073	0.00724125	10.3252	4.04867	0.0714148
1408	2012	运城市	4.09548	7.32938	6.25287	9.2053	7.2156	7.02643	4.02731	0.811142	4.09101	0.00624742	10.3598	4.07103	0.0792496
1408	2013	运城市	4.0064	7.42678	6.25843	9.32292	7.64075	7.77737	4.03618	0.867411	4.21361	0.00794057	10.446	4.07441	0.0788271
1408	2014	运城市	3.94888	7.5196	6.26378	9.41092	7.46864	7.64252	3.92991	1.02207	4.27667	0.00766733	10.5281	4.12297	0.0818307
1408	2015	运城市	4.16674	7.51269	6.2348	9.43395	7.28076	9.32697	3.99102	1.22837	4.44265	0.00558048	10.7538	4.0503	0.0786252
1408	2016	运城市	4.06666	7.6134	6.27476	9.50021	7.27382	7.83597	3.94987	1.30102	4.61512	0.00464675	10.818	4.05709	0.081384
1408	2017	运城市	3.87376	7.58542	6.24028	9.45673	7.43298	7.83597	3.77717	1.30745	4.72739	0.00687363	10.9199	4.09086	0.081384
1408	2018	运城市	3.86664	7.63458	6.24028	9.54063	7.34208	7.83558	3.71756	1.30906	4.83966	0.00543608	11.0386	4.13485	0.0812257
1408	2019	运城市	3.94228	7.64419	6.24222	9.57014	7.25983	7.89283	3.87601	1.43505	4.95192	0.00411185	11.0458	4.19885
1409	2009	忻州市	3.66993	7.189	5.72655	8.80823	5.439	6.88755	3.51538	1.17805	3.30689	0.00682891	9.90858	3.98	0.0940335
1409	2010	忻州市	3.14451	6.86239	5.72864	8.91973	5.60679	7.48437	3.56705	0.990131	3.40453	0.00694279	10.1024	3.99061	0.0932602
1409	2011	忻州市	3.54997	7.30707	5.73689	9.05196	6.03339	7.49109	3.60509	0.747456	3.6055	0.00757959	10.327	4.04265	0.101677
1409	2012	忻州市	3.58844	7.36861	5.73657	9.17842	6.14655	7.49499	3.60541	0.75904	3.51453	0.00905698	10.4471	4.04317	0.10122
1409	2013	忻州市	3.53017	7.43853	5.74108	9.28612	5.979	7.52833	3.66705	0.806111	3.52636	0.00833193	10.5533	4.01928	0.110016
1409	2014	忻州市	3.65239	7.58146	5.7446	9.35976	6.01334	7.54908	3.66352	0.906282	3.61092	0.00402286	10.6066	4.01355	0.115816
1409	2015	忻州市	3.54012	7.51068	5.72528	9.40792	5.97639	7.54961	3.73207	1.02796	3.66356	0.0038048	10.7117	4.04825	0.11526
1409	2016	忻州市	3.03587	7.55078	5.7301	9.48455	5.92408	7.30854	3.60015	1.06656	3.68888	0.00428922	10.7635	4.08493	0.117468
1409	2017	忻州市	1.81537	7.56484	5.7301	9.55344	6.06829	7.22257	3.34545	0.880384	3.92986	0.00644097	10.8627	4.11955	0.117468
1409	2018	忻州市	3.03587	7.68129	5.7301	9.64099	6.35351	7.22475	3.43273	0.927434	4.01818	0.00438876	10.9531	4.1642	0.118534
1409	2019	忻州市	1.92073	7.65414	5.72685	9.65081	6.34501	7.18463	3.5076	1.10649	4.23888	0.00363274	11.0915	4.20914
1410	2009	临汾市	3.75331	7.4838	6.08002	9.28638	6.3291	7.86557	3.47992	0.616577	3.48431	0.00580734	10.0948	3.98623	0.0835772
1410	2010	临汾市	3.98759	7.59826	6.08067	9.30438	6.89272	7.89133	3.5376	0.585985	4.01096	0.00651021	10.0467	3.98412	0.086594
1410	2011	临汾市	3.93563	7.52135	6.087	9.42705	7.10754	7.96693	3.6269	0.481861	3.77506	0.00617445	10.2585	4.08508	0.118627
1410	2012	临汾市	3.81535	7.58475	6.05256	9.51196	7.16211	7.98378	3.60189	0.502475	3.9718	0.00654824	10.399	4.0967	0.118188
1410	2013	临汾市	3.97485	7.58427	6.05725	9.59474	6.95217	7.99934	3.65314	0.551395	4.16465	0.00637778	10.534	4.05526	0.121655
1410	2014	临汾市	4.02486	7.7246	6.06146	9.5943	6.34918	7.99227	3.70764	0.696454	4.15888	0.00491803	10.577	4.02214	0.120463
1410	2015	临汾市	3.87376	7.83396	6.06516	9.59643	6.07257	8.00803	3.70674	0.899256	4.17439	0.00313294	10.78	4.09698	0.123479
1410	2016	临汾市	3.76128	7.8403	6.07304	9.65972	5.60373	8.00936	3.77011	0.976833	4.38203	0.00301198	10.8294	4.12673	0.123764
1410	2017	临汾市	3.42481	7.88844	6.07074	9.61898	5.90882	7.99934	3.60679	1.00475	4.5401	0.00536426	10.9485	4.16628	0.124665
1410	2018	临汾市	3.11465	7.85959	6.07074	9.66808	6.14757	8.01102	3.69819	1.03719	4.61095	0.00289954	11.0619	4.19752	0.125244
1410	2019	临汾市	3.54012	7.91678	6.06611	9.67203	5.85184	7.98888	3.77593	1.15139	4.71573	0.0020012	11.1075	4.22691
1411	2009	吕梁市	4.08978	7.09434	5.94304	9.21163	6.24143	6.41999	3.2244	0.473184	3.04452	0.00514892	10.1736	3.90897	0.0476675
1411	2010	吕梁市	3.40233	7.42096	5.94931	9.41402	7.1321	6.64509	3.45008	0.370493	3.28091	0.0077198	10.3619	3.91089	0.0487153
1411	2011	吕梁市	3.76918	7.50794	5.96409	9.56917	7.38821	6.64509	3.33682	0.298829	3.48738	0.00746326	10.5701	3.96647	0.0514605
1411	2012	吕梁市	4.03094	7.47743	5.97559	9.6663	6.88363	6.20051	3.27934	0.304556	3.48738	0.00758703	10.7558	3.97428	0.0554963
1411	2013	吕梁市	3.87376	7.44125	5.9761	9.679	7.07621	6.49224	3.30954	0.341845	3.83945	0.00885449	10.826	4.04187	0.0600205
1411	2014	吕梁市	3.79253	7.61692	5.96794	9.64395	6.78287	6.53669	3.34874	0.508005	3.91202	0.00600625	10.8256	4.08799	0.0626355
1411	2015	吕梁市	3.6612	7.73257	5.95966	9.54818	6.47405	6.30262	3.36632	0.657646	3.85015	0.00390053	10.876	4.10806	0.0625831
1411	2016	吕梁市	3.54012	7.64317	5.96871	9.6142	6.14888	6.34388	3.44065	0.695818	4.06044	0.00603441	10.9216	4.13704	0.0824745
1411	2017	吕梁市	3.47887	7.5434	5.97126	9.75627	6.03302	6.77194	3.08977	0.518784	4.18965	0.00778533	11.0248	4.16587	0.0820558
1411	2018	吕梁市	3.72902	7.72321	5.97635	9.79992	6.14534	6.78672	3.14406	0.560655	4.32678	0.00430429	11.1312	4.20197	0.0820558
1411	2019	吕梁市	3.71249	7.7652	5.97635	9.85924	6.11979	6.59851	3.28078	0.599053	4.49721	0.0049561	11.1657	4.24684
1501	2009	呼和浩特市	4.40564	7.62017	5.42658	10.7734	7.6703	9.3534	4.0835	1.63953	3.49953	0.0106534	10.4339	4.16885	0.723732
1501	2010	呼和浩特市	4.40146	7.97622	5.43616	10.8528	8.37595	9.40154	3.90678	1.61342	3.47816	0.0108608	10.5372	4.22074	0.776152
1501	2011	呼和浩特市	4.40146	8.00027	5.44803	10.955	8.68006	9.41287	3.91133	1.61754	3.58629	0.00871677	10.6642	4.28117	0.910248
1501	2012	呼和浩特市	4.39306	7.96364	5.43938	11.0711	8.49838	9.42674	3.92993	1.91437	3.74715	0.00840369	11.0919	4.32418	1.05833
1501	2013	呼和浩特市	4.40564	8.19779	5.45532	11.3851	8.35583	9.39241	4.05941	2.10951	3.83103	0.010613	10.7954	4.3602	1.11362
1501	2014	呼和浩特市	4.38458	8.12455	5.47185	11.207	8.64254	9.41304	4.10957	2.26412	3.80666	0.0115806	10.8291	4.39522	0.96366
1501	2015	呼和浩特市	4.40146	8.15272	5.4747	11.2742	8.59055	9.40525	4.25306	2.4187	3.80666	0.00707177	10.8911	4.42402	0.966598
1501	2016	呼和浩特市	4.38883	8.08923	5.4848	11.296	8.13968	9.39083	4.30075	2.46	3.82864	0.0101835	10.9369	4.45258	0.985062
1501	2017	呼和浩特市	4.38883	8.29003	5.49306	11.1965	8.35477	9.40113	4.29322	2.23778	3.95124	0.00908282	11.0522	4.4692	0.98687
1501	2018	呼和浩特市	4.37174	8.2864	5.50533	11.1243	8.49288	9.44106	4.2904	2.13268	4.07385	0.00936173	11.1759	4.47695	0.97498
1501	2019	呼和浩特市	4.36308	8.51692	5.51745	11.068	8.50711	9.46211	4.31007	2.24972	4.19645	0.0171964	11.3398	4.49301
1502	2009	包头市	4.37604	7.78877	5.39176	11.1031	8.3021	8.2928	3.90558	0.798458	3.13549	0.0139244	10.5112	4.27761	0.837352
1502	2010	包头市	4.37174	7.83664	5.39272	11.1954	8.67929	8.36707	3.95215	0.79828	3.36038	0.0142597	10.631	4.3221	0.834085
1502	2011	包头市	4.35434	8.0842	5.40178	11.3558	9.0395	8.4076	4.02247	0.756705	3.13245	0.0145484	10.759	4.37236	0.832215
1502	2012	包头市	4.31863	8.02207	5.40941	11.4679	8.73882	8.42134	4.13059	0.851182	3.14931	0.0131225	10.8522	4.41496	0.826667
1502	2013	包头市	4.32316	8.02187	5.4161	11.6808	8.67026	8.41627	4.13847	0.960011	3.70007	0.0126426	10.8798	4.36112	0.851408
1502	2014	包头市	4.25287	8.12695	5.41031	11.5157	8.72616	8.4156	4.15624	0.953133	3.73767	0.0145743	10.9376	4.39655	0.874609
1502	2015	包头市	4.21326	8.09071	5.41102	11.5389	8.36555	8.3832	4.18838	1.01089	3.61092	0.0137232	10.9937	4.43567	0.874062
1502	2016	包头市	4.3411	8.03066	5.41165	11.5718	8.48672	8.40827	4.2577	1.07041	3.85015	0.0140854	11.0664	4.45685	0.874062
1502	2017	包头市	4.28629	7.99111	5.41165	11.3367	8.65335	8.42222	4.25726	1.01407	4.06044	0.0118561	11.152	4.4743	0.874062
1502	2018	包头市	4.16144	8.04301	5.41165	11.2201	8.94699	8.42574	4.36002	0.960697	4.27074	0.0132415	11.2295	4.47914	0.870178
1502	2019	包头市	4.06666	8.13271	5.4161	11.1194	9.03402	8.786	4.32475	1.45487	4.48103	0.0117428	11.3131	4.49229
1503	2009	乌海市	2.91398	7.28703	3.87245	10.8219	4.66685	5.09375	4.03814	0.438025	1.94591	0.0107735	10.4798	4.17499	1.07038
1503	2010	乌海市	1.22758	7.33364	3.97029	10.9885	4.23658	5.33754	4.00114	0.381898	1.88707	0.0122251	10.593	4.2222	1.05231
1503	2011	乌海市	3.14451	7.77113	3.99083	11.1284	3.85387	6.55536	4.04606	0.360648	1.94591	0.0142052	10.6676	4.26649	1.03887
1503	2012	乌海市	2.01604	7.9158	4.00369	11.271	6.32749	6.6695	4.1727	0.453798	2.24707	0.011415	10.8488	4.32058	1.02948
1503	2013	乌海市	2.63857	7.97379	4.01277	11.2741	4.61652	5.56068	4.24617	0.516342	2.27624	0.0266928	10.8818	4.35036	1.02635
1503	2014	乌海市	2.63857	7.91187	4.01458	11.3303	5.3231	5.38907	4.1604	0.564752	2.3979	0.0158038	10.899	4.39176	0.935042
1503	2015	乌海市	2.32619	8.14723	3.79526	11.268	6.462	5.42935	4.23839	0.739331	2.56495	0.0183666	10.9255	4.42857	0.945455
1503	2016	乌海市	2.22083	8.14007	3.78419	11.291	7.16332	5.39363	4.28765	0.752362	2.63906	0.0134493	10.9734	4.44056	0.926818
1503	2017	乌海市	2.01604	7.92968	3.78419	10.9959	6.7973	5.49306	4.25077	0.712764	2.82494	0.00830391	11.1222	4.44874	0.926818
1503	2018	乌海市	2.42151	7.96763	3.78419	11.0692	7.4536	5.50939	4.2485	0.67525	2.99823	0.00925908	11.2319	4.46512	0.926818
1503	2019	乌海市	2.29229	7.84898	3.78419	11.1584	7.17979	5.56068	4.25141	0.593218	3.09558	0.00863182	11.3595	4.4759
1504	2009	赤峰市	4.2082	7.37277	6.12946	9.70702	6.64219	7.23201	3.51473	0.692436	2.53052	0.00371261	10.2187	3.96317	0.190173
1504	2010	赤峰市	4.16144	7.53804	6.1263	9.87044	6.14805	7.16781	3.51647	0.632937	3.19458	0.00362718	10.3521	4.01465	0.201674
1504	2011	赤峰市	3.90173	7.66481	6.13101	10.0719	7.49303	7.44191	3.55681	0.572876	3.13549	0.00291595	10.5537	4.05388	0.170598
1504	2012	赤峰市	3.94228	7.75937	6.13383	10.2274	7.01806	7.45991	3.74105	0.540585	3.37314	0.00356794	10.7275	4.11853	0.172905
1504	2013	赤峰市	3.94888	7.80086	6.14053	10.2259	7.11268	7.48099	3.8376	0.66264	3.69187	0.00372255	10.845	4.11404	0.176149
1504	2014	赤峰市	4.10115	7.88974	6.14376	10.3641	7.14779	7.49443	3.67689	0.749424	3.66356	0.00488675	10.9037	4.15622	0.177356
1504	2015	赤峰市	4.17202	7.83014	6.13693	10.4216	6.94971	7.51806	3.94884	0.795069	3.93183	0.00345465	10.9219	4.16426	0.116285
1504	2016	赤峰市	4.0608	8.00909	6.13773	10.4642	7.06225	7.53048	3.94345	0.805995	4.11087	0.00317285	10.9954	4.19082	0.226935
1504	2017	赤峰市	3.97485	8.03961	6.13123	10.1018	7.15503	7.54486	3.79123	0.722361	4.17439	0.00263824	11.0636	4.2124	0.225033
1504	2018	赤峰市	3.94888	7.98043	6.12905	10.1699	7.19696	7.55643	3.88786	0.914593	4.38826	0.00374056	11.1879	4.24903	0.224543
1504	2019	赤峰市	3.84498	8.15897	6.13123	10.2538	7.20273	7.53262	3.94171	1.72446	4.50756	0.00324583	11.2539	4.27579
1505	2009	通辽市	3.48935	7.20165	5.76475	10.0995	5.38724	7.36265	3.09929	0.521659	2.5177	0.00874691	9.99325	3.96009	0.206464
1505	2010	通辽市	3.80019	7.27297	5.76425	10.2909	5.89529	7.42118	3.21378	0.447492	2.96011	0.00943811	10.1686	4.01716	0.23627
1505	2011	通辽市	3.60713	7.40119	5.76863	10.4662	5.28206	7.42476	3.34476	0.39862	2.8713	0.00807138	10.4514	4.08196	0.23277
1505	2012	通辽市	2.66267	7.34928	5.7677	10.6225	5.37378	7.45124	3.43763	0.36664	3.19704	0.00594461	10.5525	4.15637	0.190535
1505	2013	通辽市	3.77703	7.68737	5.77206	10.6495	6.00456	7.5606	3.68232	0.483716	3.4002	0.00710646	10.6671	4.1423	0.191609
1505	2014	通辽市	3.90173	7.72891	5.76644	10.7437	6.06118	7.43189	3.72817	0.657385	3.80666	0.00506027	10.7575	4.20033	0.191627
1505	2015	通辽市	3.76918	7.79474	5.76635	10.7506	6.73762	7.5369	3.58436	0.69468	3.61092	0.00542401	10.8798	4.23825	0.19185
1505	2016	通辽市	3.89481	7.70916	5.76519	10.7929	6.70596	7.54961	3.65784	0.725244	3.3322	0.00368636	10.9513	4.25234	0.197785
1505	2017	通辽市	3.91543	7.82944	5.75574	10.3767	6.62295	7.6009	3.81562	0.558441	3.85015	0.00417617	11.0263	4.276	0.197785
1505	2018	通辽市	4.2382	7.74933	5.75574	10.3189	6.73628	7.64969	3.65074	0.77746	4.36809	0.00305122	11.1084	4.2814	0.197161
1505	2019	通辽市	3.90173	7.8871	5.7589	10.2769	6.59739	7.68478	3.84118	1.52494	4.88603	0.0033664	11.2296	4.30653
1506	2009	鄂尔多斯市	4.32767	7.72756	5.00716	11.5616	7.63339	5.68017	4.1263	0.666327	3.58352	0.0140765	10.7103	4.26323	0.935687
1506	2010	鄂尔多斯市	4.30028	8.00122	5.02638	11.8147	7.53386	5.66296	4.14958	0.65809	2.44235	0.00895602	10.8784	4.35345	0.945765
1506	2011	鄂尔多斯市	4.35872	8.13641	5.06386	11.7278	7.87274	5.47227	3.81673	0.621458	2.34564	0.0158758	10.9903	4.41459	1.01907
1506	2012	鄂尔多斯市	4.33664	8.12003	5.02454	11.8417	7.52052	5.63835	4.0143	0.611591	2.57032	0.00991778	11.1039	4.43914	1.00454
1506	2013	鄂尔多斯市	4.3411	8.03715	5.0389	12.1816	8.43066	6.03787	4.15856	0.629249	2.76506	0.00768905	11.1366	4.39575	0.725833
1506	2014	鄂尔多斯市	4.22332	7.96342	5.04986	11.9421	7.94985	6.16331	4.1413	0.678889	2.94444	0.00433427	11.0453	4.41404	0.74002
1506	2015	鄂尔多斯市	4.2183	7.92292	5.05828	11.9877	7.93842	6.72383	4.17353	0.719643	3.17805	0.00641589	11.2034	4.41612	0.732201
1506	2016	鄂尔多斯市	4.19286	7.917	5.0689	12.0319	8.53107	6.75344	4.23874	0.751184	3.2581	0.00367532	11.2185	4.42302	0.723106
1506	2017	鄂尔多斯市	4.198	7.84671	5.0814	11.8695	8.05362	6.77992	4.07701	0.67515	3.6055	0.00504337	11.2666	4.43077	0.727593
1506	2018	鄂尔多斯市	4.25287	7.83748	5.0876	11.7926	8.56451	6.90575	4.1523	0.754616	3.84588	0.00594907	11.4646	4.45781	0.633354
1506	2019	鄂尔多斯市	4.10115	7.91571	5.09987	11.7315	8.14892	6.89871	4.16808	0.663901	4.02535	0.00785813	11.5058	4.47836
1507	2009	呼伦贝尔市	3.71249	7.55644	5.60492	10.024	8.61534	6.82979	3.65068	1.05345	2.92316	0.00865613	10.2488	3.98994	0.277626
1507	2010	呼伦贝尔市	3.46829	7.51352	5.60323	10.1888	8.6436	6.60123	3.67262	0.909373	3.18635	0.00762987	10.3489	4.07471	0.27855
1507	2011	呼伦贝尔市	3.46829	7.61302	5.5999	10.4415	8.76518	6.66058	3.74924	0.825101	3.28653	0.00795094	10.5208	4.13146	0.383371
1507	2012	呼伦贝尔市	3.4576	7.88183	5.585	10.5976	8.60587	6.67203	3.90773	0.741326	3.52695	0.00816666	10.7075	4.18061	0.234834
1507	2013	呼伦贝尔市	3.17349	7.70691	5.53418	10.668	8.67202	6.83518	3.9503	0.716723	3.58463	0.00998006	10.7862	4.21972	0.223618
1507	2014	呼伦贝尔市	2.48035	7.70657	5.58312	10.7399	8.66337	6.8742	3.91937	0.816384	3.68888	0.0101512	10.8126	4.25993	0.22931
1507	2015	呼伦贝尔市	2.01604	7.75876	5.55799	10.7994	8.87333	6.8977	3.99531	0.873989	3.73767	0.0106301	10.779	4.26869	0.229575
1507	2016	呼伦贝尔市	3.21546	7.87409	5.55683	10.82	8.77394	6.91771	3.96144	0.895559	3.85015	0.00831733	10.9748	4.28026	0.228692
1507	2017	呼伦贝尔市	3.59783	7.72065	5.56068	10.5734	8.91863	6.92756	3.97565	0.843665	3.82538	0.00433764	11.0736	4.2973	0.232266
1507	2018	呼伦贝尔市	3.52012	7.73565	5.54518	10.494	8.93282	7.41337	3.89214	0.944708	4.13084	0.00341655	11.1681	4.3129	0.201804
1507	2019	呼伦贝尔市	3.00254	7.7671	5.54126	10.4304	8.78566	7.41337	3.89892	1.74826	4.22537	0.00295693	11.2434	4.33187
1508	2009	巴彦淖尔市	3.62548	7.16954	5.15502	10.0412	7.23069	6.23048	3.44504	0.466613	2.19722	0.00353251	10.1614	3.95197	0.198562
1508	2010	巴彦淖尔市	3.56939	7.38084	5.22757	10.2177	7.54526	6.23048	3.4671	0.425665	2.55723	0.00690045	10.3197	4.01703	0.289079
1508	2011	巴彦淖尔市	2.63857	7.45064	5.23004	10.3979	8.15223	6.1203	3.529	0.400898	2.52333	0.004177	10.4705	4.08668	0.187467
1508	2012	巴彦淖尔市	3.2688	7.53135	5.2295	10.5219	8.41693	6.3613	3.81949	0.408417	2.80336	0.00389258	10.6344	4.1262	0.215611
1508	2013	巴彦淖尔市	3.24249	7.68343	5.21058	10.4534	8.48634	6.34739	3.72177	0.437529	2.93013	0.00483898	10.7549	4.17487	0.641657
1508	2014	巴彦淖尔市	3.56939	8.19229	5.18515	10.5918	8.55251	6.40192	4.09835	0.606083	2.94444	0.00310524	10.7682	4.21389	0.349685
1508	2015	巴彦淖尔市	3.49971	7.78127	5.16307	10.6245	9.1176	6.45047	3.87601	0.601998	3.04452	0.00300754	10.8429	4.22378	0.349086
1508	2016	巴彦淖尔市	3.40233	7.79678	5.16479	10.6568	8.88081	6.48004	3.92508	0.634068	3.2581	0.0036396	10.9046	4.23282	0.290747
1508	2017	巴彦淖尔市	3.41363	7.88058	5.15906	10.4254	9.25392	6.48768	3.74585	0.65624	3.52636	0.00312757	11.0775	4.23927	0.290747
1508	2018	巴彦淖尔市	3.35581	7.86411	5.15906	10.4666	9.57954	6.42811	3.79122	0.763468	3.79324	0.00257399	11.0894	4.27279	0.290747
1508	2019	巴彦淖尔市	3.35581	7.86747	5.15906	10.5237	9.66518	6.50129	3.79122	1.36946	3.58352	0.00207246	11.2369	4.28803
1509	2009	乌兰察布市	2.66267	6.96238	5.66891	9.81727	4.86392	7.08171	2.76316	0.611846	2.04122	0.00485939	10.2733	3.99127	0.133823
1509	2010	乌兰察布市	2.18309	7.14921	5.65955	9.93027	5.24435	7.08841	2.76047	0.596145	2.29253	0.00399133	10.3414	4.03643	0.133691
1509	2011	乌兰察布市	2.83702	7.17632	5.66573	10.1074	5.49977	7.02198	2.84322	0.558112	2.5177	0.00407858	10.4764	4.07857	0.135889
1509	2012	乌兰察布市	2.98544	7.37455	5.65948	10.2373	4.78538	7.10906	3.08309	0.569859	2.74727	0.00242043	10.6293	4.0886	0.184186
1509	2013	乌兰察布市	3.2688	7.42664	5.64651	10.0161	4.63793	6.89568	3.19624	0.60788	2.86562	0.00407097	10.736	4.12074	0.188375
1509	2014	乌兰察布市	3.70412	7.44332	5.62402	10.36	4.70846	9.07829	3.31346	0.706631	3.09104	0.00476793	10.8218	4.15134	0.190528
1509	2015	乌兰察布市	3.41363	7.5576	5.61265	10.4205	5.12003	9.07829	3.35025	0.760499	3.13549	0.00253517	10.9427	4.1873	0.190438
1509	2016	乌兰察布市	3.47887	7.43122	5.61313	10.4548	5.17838	7.03174	3.35003	0.761862	3.2581	0.00216576	11.0864	4.21219	0.195809
1509	2017	乌兰察布市	3.35581	7.35283	5.6058	10.1572	6.3742	7.08255	3.18127	0.818	3.21888	0.0023825	11.1024	4.22922	0.196531
1509	2018	乌兰察布市	3.31945	7.47638	5.60212	10.1865	6.08175	7.05186	3.28138	0.878273	3.23868	0.002104	11.1641	4.25616	0.226283
1509	2019	乌兰察布市	2.75364	7.62864	5.59471	10.2317	7.17195	7.09091	3.37203	1.14901	3.22883	0.00159668	11.2475	4.26498
2101	2009	沈阳市	4.5669	8.08997	6.57445	10.6951	8.75234	10.0326	3.92878	0.909083	4.85203	0.0286399	10.5604	4.20712	0.57254
2101	2010	沈阳市	4.55621	8.16844	6.5787	10.844	8.88522	10.0391	4.08611	0.891274	4.92362	0.0297106	10.643	4.22945	0.594991
2101	2011	沈阳市	4.55262	8.33314	6.58299	10.931	9.2025	10.1049	4.08598	0.862198	5.02487	0.031806	10.7311	4.2588	0.627759
2101	2012	沈阳市	4.5454	8.36743	6.5859	11.0312	9.36588	10.1221	4.25237	0.85844	4.93864	0.0321644	10.8177	4.3011	0.625774
2101	2013	沈阳市	4.53813	8.41029	6.58906	11.2429	9.41525	10.172	4.29865	0.839458	4.94014	0.0315371	10.8678	#NUM!	0.636289
2101	2014	沈阳市	4.52712	8.39074	6.59414	11.1192	9.49409	10.1964	4.33494	0.912774	5.0814	0.0290526	10.9436	#NUM!	0.636629
2101	2015	沈阳市	4.50473	8.35212	6.59361	11.1597	9.38758	10.2233	4.39099	0.994967	5.18178	0.0290068	11.0321	#NUM!	0.795082
2101	2016	沈阳市	4.50849	8.43671	6.59851	10.8845	9.18453	10.2081	4.43467	1.45408	5.33754	0.027124	11.1191	#NUM!	0.841248
2101	2017	沈阳市	4.51225	8.46002	6.60259	10.9057	9.3288	10.1839	4.46711	1.52011	5.30553	0.0189083	11.2143	#NUM!	0.844504
2101	2018	沈阳市	4.5308	8.56933	6.61473	10.9624	9.51535	10.1873	4.46488	1.58054	5.4773	0.0187609	11.3153	#NUM!	0.833333
2101	2019	沈阳市	4.52712	8.64162	6.62804	10.9856	9.55119	10.1873	4.46237	1.83953	5.58066	0.0189962	11.3816	#NUM!
2102	2009	大连市	4.54177	8.42572	6.37127	10.9536	10.7706	9.71686	3.9323	0.897313	4.77912	0.0393043	10.5653	4.18554	0.691801
2102	2010	大连市	4.5669	8.50474	6.37407	11.064	10.9794	9.75039	3.94176	0.833903	4.81624	0.0435068	10.7058	4.21958	0.705183
2102	2011	大连市	4.54177	8.59683	6.37758	11.1594	11.148	9.75829	4.02286	0.796064	4.89118	0.0451264	10.8143	4.27522	0.647721
2102	2012	大连市	4.53447	8.68077	6.38063	11.2772	11.1619	9.77081	4.07083	0.802426	4.95308	0.0440954	10.9118	4.30999	0.657058
2102	2013	大连市	4.51971	8.64625	6.38266	11.5165	11.1737	9.78008	4.13414	0.843076	4.86445	0.0426904	10.9864	#NUM!	0.636042
2102	2014	大连市	4.52342	8.65447	6.38738	11.3669	11.1271	9.81362	4.22837	0.951057	4.8828	0.0434843	11.0605	#NUM!	0.645023
2102	2015	大连市	4.50095	8.74573	6.38614	11.3921	10.9592	9.81744	4.24897	1.10415	4.8752	0.0200758	11.1475	#NUM!	0.706544
2102	2016	大连市	4.49334	8.70027	6.39024	11.261	10.9062	9.83301	4.26233	1.21896	5.01064	0.023611	11.2086	#NUM!	0.707311
2102	2017	大连市	4.49334	8.73181	6.38856	11.2662	11.1135	9.80929	4.24354	1.35418	5.12145	0.0132481	11.3131	#NUM!	0.707311
2102	2018	大连市	4.49715	8.81571	6.38856	11.3312	11.3165	9.79657	4.32872	1.10841	5.1996	0.0356091	11.3804	#NUM!	0.733523
2102	2019	大连市	4.49715	8.90287	6.39526	11.2369	11.4748	9.8067	4.32704	1.33698	5.30008	0.027054	11.4663	#NUM!
2103	2009	鞍山市	4.3411	7.74178	5.86372	10.592	8.52242	7.5863	3.78113	0.803941	3.89182	0.00891792	10.3233	4.08153	0.449672
2103	2010	鞍山市	4.3411	7.88618	5.86303	10.7789	8.90152	7.58019	3.82615	0.760268	3.98713	0.00971516	10.4017	4.13704	0.462998
2103	2011	鞍山市	4.30489	7.94209	5.86249	10.8681	9.1161	7.66903	3.87287	0.786255	4.01332	0.00864015	10.4262	4.17345	0.432192
2103	2012	鞍山市	4.29564	8.02198	5.85908	10.8804	8.96057	7.58832	3.94426	0.782384	4.13485	0.00845709	10.4494	4.21455	0.433248
2103	2013	鞍山市	4.2082	7.97056	5.85736	10.97	9.06985	7.70706	3.99578	0.789806	4.13212	0.00781867	10.6031	#NUM!	0.487191
2103	2014	鞍山市	3.60713	7.9585	5.85278	10.8696	9.0036	7.66294	4.01793	0.869059	4.17439	0.0137895	10.6698	#NUM!	0.493859
2103	2015	鞍山市	3.93563	8.06471	5.84658	10.8553	8.53423	7.62462	4.07361	0.995213	4.26268	0.00942421	10.684	#NUM!	0.497254
2103	2016	鞍山市	3.97485	8.03916	5.84644	10.3835	8.51282	7.63482	4.09661	1.59929	4.39445	0.00463063	10.7824	#NUM!	0.501802
2103	2017	鞍山市	3.60713	7.91405	5.84064	10.4627	8.93996	7.57968	4.01554	1.36745	4.45692	0.0056467	10.8235	#NUM!	0.509766
2103	2018	鞍山市	3.9939	7.95905	5.83481	10.5367	9.05846	7.56008	4.00387	1.28831	4.58904	0.00335261	10.9141	#NUM!	0.514765
2103	2019	鞍山市	3.98124	8.04813	5.82895	10.5261	9.04921	7.57353	4.01993	1.19962	4.64264	0.00377909	11.018	#NUM!
2104	2009	抚顺市	4.09548	7.71715	5.40542	10.139	7.92045	7.63434	3.64452	0.662892	3.55535	0.00643315	10.3361	3.96685	0.590195
2104	2010	抚顺市	3.68717	7.8213	5.39776	10.4443	8.02956	7.62462	3.62009	0.599246	3.45947	0.00768501	10.4674	4.0003	0.618582
2104	2011	抚顺市	3.94228	7.94008	5.39408	10.6013	8.02518	7.65112	3.71876	0.54844	3.51453	0.00958568	10.4964	4.09482	0.597492
2104	2012	抚顺市	3.72079	8.00532	5.39044	10.7124	7.98337	7.72665	3.80934	0.562641	3.56841	0.0127287	10.565	4.13887	0.616514
2104	2013	抚顺市	3.74528	8.08282	5.3845	10.772	8.02894	7.81278	3.86823	0.567564	3.6278	0.0117466	10.6578	#NUM!	0.626449
2104	2014	抚顺市	3.78481	8.15355	5.38174	10.7808	7.86101	7.79441	3.91073	0.70749	3.71357	0.012011	10.7282	#NUM!	0.639739
2104	2015	抚顺市	3.80019	8.14086	5.37417	10.7561	7.84524	7.86902	4.04441	0.881435	3.78419	0.00898659	10.8243	#NUM!	0.648093
2104	2016	抚顺市	3.36765	8.01213	5.37064	10.4129	7.73634	7.79647	4.11635	0.851157	3.97029	0.00243864	10.8725	#NUM!	0.669858
2104	2017	抚顺市	3.31945	7.98905	5.35186	10.4879	7.49243	7.79194	3.99354	0.771723	4.04967	0.00137887	10.9498	#NUM!	0.676268
2104	2018	抚顺市	3.59783	8.00436	5.34233	10.5656	7.69183	7.58223	4.04078	0.728558	4.13517	0.00184527	11.0534	#NUM!	0.685121
2104	2019	抚顺市	3.17349	8.04354	5.33272	10.3546	7.50526	7.61234	4.0504	0.892035	4.18688	0.00140146	11.1078	#NUM!
2105	2009	本溪市	3.14451	7.67129	5.04639	10.4839	9.16235	7.18159	4.06579	0.586762	2.94444	0.00972863	10.2536	4.04992	0.452135
2105	2010	本溪市	2.93233	7.81168	5.04084	10.6353	9.6077	7.25134	4.05398	0.524263	3.13549	0.00979855	10.3679	4.08347	0.453014
2105	2011	本溪市	3.57896	7.85253	5.0389	10.7488	9.80055	7.32909	4.06664	0.509026	3.24727	0.0154356	10.4759	4.14557	0.598564
2105	2012	本溪市	3.30702	7.88359	5.03174	10.8092	9.79072	7.28893	4.14058	0.559695	3.39986	0.0135708	10.5653	4.20588	0.606697
2105	2013	本溪市	3.09938	7.84387	5.02585	11.0167	9.81201	7.33889	4.21957	0.585482	3.49923	0.015806	10.6281	#NUM!	0.607895
2105	2014	本溪市	3.39091	7.86078	5.02388	10.8847	9.80694	7.74327	4.24981	0.725626	3.55535	0.0162788	10.6317	#NUM!	0.611071
2105	2015	本溪市	2.91398	7.89659	5.01867	10.8998	9.52813	7.83992	4.25502	0.83245	3.52636	0.00927814	10.6879	#NUM!	0.616
2105	2016	本溪市	2.77515	7.90443	5.01064	10.4824	9.29255	8.11612	4.33205	1.09738	3.82864	0.00430096	10.7507	#NUM!	0.624324
2105	2017	本溪市	2.73166	7.97664	4.99721	10.4905	9.70957	8.10621	4.2887	1.1292	3.78955	0.0036376	10.8372	#NUM!	0.632877
2105	2018	本溪市	2.61388	7.93565	4.98361	10.525	9.76987	8.08764	4.29589	1.06596	3.76815	0.00178262	10.9303	#NUM!	0.637241
2105	2019	本溪市	2.61388	8.08602	4.97673	10.4749	9.4524	8.10983	4.32033	0.95449	3.86833	0.0013603	10.9278	#NUM!
2106	2009	丹东市	4.13993	7.63121	5.49158	9.91428	8.65149	7.3072	3.85259	0.77774	3.29584	0.0064142	10.058	4.0162	0.221246
2106	2010	丹东市	4.19286	7.82534	5.48629	10.1087	8.99083	7.28551	3.88872	0.684933	3.36038	0.00643685	10.1607	4.05396	0.221485
2106	2011	丹东市	4.03094	7.83278	5.48521	10.252	9.29282	7.84149	3.9643	0.682096	3.46792	0.0076966	10.2055	4.10466	0.222037
2106	2012	丹东市	4.07249	7.81217	5.48272	10.3849	9.44913	7.32119	4.03488	0.721373	3.58185	0.00711901	10.2621	4.16107	0.222778
2106	2013	丹东市	3.85947	7.8799	5.47939	10.4848	9.49506	7.32712	4.08147	0.753024	3.64988	0.00962653	10.3792	#NUM!	0.222965
2106	2014	丹东市	3.85225	8.00446	5.47855	10.4115	9.37325	7.34987	4.09941	0.910472	3.73767	0.00819622	10.391	#NUM!	0.323913
2106	2015	丹东市	3.75331	8.06822	5.4729	10.3953	9.28039	7.34084	4.13474	1.05545	3.82864	0.00685678	10.4854	#NUM!	0.324118
2106	2016	丹东市	2.06049	8.08161	5.47227	10.1226	9.26394	7.35116	4.09525	1.6972	4.02535	0.00592549	10.5652	#NUM!	0.410085
2106	2017	丹东市	3.29445	8.03954	5.45959	10.1518	9.14439	7.30787	3.8893	1.73646	4.09838	0.00462446	10.6509	#NUM!	0.411838
2106	2018	丹东市	3.34384	8.0455	5.45532	10.1668	8.78231	7.30854	3.88218	1.72596	4.22244	0.00445734	10.6937	#NUM!	0.413605
2106	2019	丹东市	3.47887	8.12626	5.45104	10.1054	8.78803	7.29506	3.9028	2.24352	4.27859	0.00173453	10.9509	#NUM!
2107	2009	锦州市	3.76918	7.6207	5.73719	9.84878	8.2649	8.40716	3.52195	0.771462	3.49651	0.00946139	10.1618	4.03322	0.231717
2107	2010	锦州市	4.07829	7.65917	5.73124	10.0875	8.51205	8.41605	3.62156	0.751973	3.66612	0.00889666	10.2906	4.07196	0.231755
2107	2011	锦州市	4.07249	7.88647	5.73107	10.2228	8.65155	8.42792	3.74363	0.703128	3.83687	0.00848157	10.4193	4.1352	0.232543
2107	2012	锦州市	3.92221	7.76503	5.72978	10.3321	8.78721	8.43902	3.65343	0.707836	3.91122	0.0119626	10.5377	4.22963	0.252043
2107	2013	锦州市	3.88082	7.71684	5.72326	10.4363	8.87293	8.46947	3.62475	0.74014	3.996	0.0114432	10.5904	#NUM!	0.252538
2107	2014	锦州市	3.75331	7.81627	5.72129	10.4571	9.04828	8.49719	3.75056	0.836932	4.04305	0.0112719	10.6322	#NUM!	0.254825
2107	2015	锦州市	3.78481	7.94743	5.71228	10.4514	8.51137	8.51979	3.88114	0.962048	4.09434	0.00421225	10.7667	#NUM!	0.292285
2107	2016	锦州市	3.59783	8.00416	5.71043	10.1987	8.34118	8.52695	3.94351	1.34171	4.21951	0.00424839	10.8029	#NUM!	0.360135
2107	2017	锦州市	3.50997	7.86583	5.69036	10.2233	8.57915	8.50633	3.9352	1.38543	4.31264	0.0100597	10.9131	#NUM!	0.361356
2107	2018	锦州市	3.50997	7.91878	5.68698	10.3037	8.99864	8.4659	3.96952	1.42846	4.36437	0.00529258	11.0118	#NUM!	0.363823
2107	2019	锦州市	3.4576	8.03521	5.68017	10.1993	8.98239	8.47804	3.97029	2.13307	4.42556	0.013681	11.0939	#NUM!
2108	2009	营口市	4.33664	7.46684	5.45976	10.2235	8.49909	6.67077	3.61155	0.62746	3.29584	0.0141659	10.2192	4.05312	0.421348
2108	2010	营口市	4.23327	7.71605	5.46184	10.4357	9.01292	6.66058	3.65408	0.668055	3.32863	0.0146589	10.3286	4.08718	0.435414
2108	2011	营口市	4.2082	7.88597	5.46171	10.5618	9.42803	6.79906	3.7699	0.682819	3.46605	0.0163587	10.3703	4.11374	0.467886
2108	2012	营口市	4.10115	7.93052	5.46001	10.6789	9.64966	6.92756	4.04799	0.728873	3.61443	0.015875	10.4921	4.21625	0.473118
2108	2013	营口市	3.83765	7.99643	5.44889	10.8267	9.79385	7.01302	3.83042	0.759509	3.70598	0.0152959	10.5871	#NUM!	0.471496
2108	2014	营口市	4.03094	8.01395	5.45233	10.8138	9.80237	6.97167	3.83618	0.847667	3.82864	0.00486954	10.6501	#NUM!	0.472874
2108	2015	营口市	3.72079	7.9816	5.44941	10.8113	9.7713	6.92952	3.90771	0.928923	3.8712	0.00493604	10.7991	#NUM!	0.715451
2108	2016	营口市	3.77703	7.97388	5.45104	10.5392	9.59214	6.94216	4.06987	1.21717	3.97029	0.00187329	10.7579	#NUM!	0.744267
2108	2017	营口市	3.63453	7.91312	5.44674	10.6138	9.63736	6.96224	3.99098	1.11131	4.10361	0.00224622	10.8213	#NUM!	0.747489
2108	2018	营口市	3.77703	7.88434	5.44242	10.6475	9.85821	6.93342	4.13887	1.08159	4.23266	0.00184445	10.9034	#NUM!	0.747489
2108	2019	营口市	3.8078	7.92419	5.44242	10.6308	9.91863	7.02731	4.12125	1.02919	4.29664	0.00429916	11.0861	#NUM!
2109	2009	阜新市	3.88784	7.57459	5.2589	9.39989	6.01386	7.59388	3.56519	0.890397	2.83321	0.00256605	10.0436	3.92345	0.370101
2109	2010	阜新市	3.90173	7.50841	5.25947	9.74699	6.2153	8.00236	3.61958	0.806197	3.06805	0.00241979	10.1405	3.9565	0.374284
2109	2011	阜新市	3.63453	7.66018	5.25802	9.92173	6.55453	8.01434	3.62742	0.734389	3.26614	0.00685261	10.4075	4.04638	0.367276
2109	2012	阜新市	3.70412	7.72319	5.25541	10.0788	6.89219	7.85903	3.79053	0.698827	3.38642	0.00823044	10.5601	4.10711	0.838095
2109	2013	阜新市	3.39091	7.71582	5.2528	10.1253	6.99088	7.65823	3.92502	0.690211	3.48339	0.00738618	10.5979	#NUM!	0.838534
2109	2014	阜新市	3.36765	7.87946	5.25227	10.1899	7.05935	7.724	3.98665	0.796581	3.55535	0.00247159	10.6318	#NUM!	0.403758
2109	2015	阜新市	1.86944	7.88917	5.24423	10.0695	6.99604	7.64731	4.0532	1.02809	3.66356	0.00305323	10.7351	#NUM!	0.404762
2109	2016	阜新市	2.42151	7.85764	5.24175	9.815	6.64548	7.65681	4.10059	1.81054	3.82864	0.00222939	10.8118	#NUM!	0.41129
2109	2017	阜新市	3.11465	7.8173	5.22575	9.80079	6.89261	7.53476	3.9601	1.90122	3.90869	0.00192541	10.9029	#NUM!	0.413514
2109	2018	阜新市	2.50852	7.79253	5.22036	9.86716	7.15979	7.54168	4.02641	1.85122	3.97406	0.00126209	10.9379	#NUM!	0.415761
2109	2019	阜新市	1.63305	7.75379	5.21494	9.96198	7.00446	7.54327	3.9955	1.94902	4.0315	0.00151257	10.9996	#NUM!
2110	2009	辽阳市	3.85947	7.6421	5.21211	10.1951	8.32406	7.31322	3.96612	0.482427	2.99573	0.0154561	10.2323	4.01953	0.533766
2110	2010	辽阳市	3.76918	7.76016	5.21123	10.3921	8.41405	7.33694	3.98257	0.4825	3.07269	0.014615	10.3745	4.04419	0.568202
2110	2011	辽阳市	3.79253	7.86691	5.2062	10.5288	7.95229	7.34536	3.901	0.482974	3.22883	0.0150273	10.4956	4.10212	0.5736
2110	2012	辽阳市	3.50997	7.89338	5.19462	10.6299	8.11984	7.37713	4.05311	0.482693	3.37929	0.0147385	10.6026	4.17869	0.578778
2110	2013	辽阳市	3.44679	7.88543	5.19296	10.7475	8.06501	6.90073	4.13694	0.489392	3.45947	0.0126129	10.6699	#NUM!	0.580044
2110	2014	辽阳市	2.56258	7.98902	5.1924	10.6707	8.14778	7.01571	4.19013	0.608696	3.73767	0.0132148	10.746	#NUM!	0.585997
2110	2015	辽阳市	3.03587	8.01081	5.18716	10.7049	8.26381	6.94698	4.24896	0.681649	3.63759	0.00614172	10.834	#NUM!	0.588101
2110	2016	辽阳市	2.81682	8.01355	5.18739	10.2503	8.21642	6.89467	4.27891	1.18489	3.8712	0.00423945	10.9061	#NUM!	0.598531
2110	2017	辽阳市	3.05213	7.9261	5.17615	10.3852	7.9723	6.88857	4.1992	0.883842	3.82926	0.00333195	11.0081	#NUM!	0.608914
2110	2018	辽阳市	2.63857	7.95544	5.16479	10.4939	7.94897	6.78106	4.23253	0.80099	3.906	0.00352647	11.1264	#NUM!	0.613793
2110	2019	辽阳市	2.70919	8.07678	5.15906	10.4494	7.65886	6.94986	4.24422	0.906883	3.97223	0.00312928	11.1432	#NUM!
2111	2009	盘锦市	3.92221	7.77082	4.86761	10.6245	7.59627	6.29342	3.90081	0.460762	2.70805	0.0094151	10.1008	4.12988	0.463467
2111	2010	盘锦市	3.83765	7.86057	4.8771	10.9155	7.79122	6.27664	3.91225	0.370339	2.81541	0.00881656	10.2409	4.14373	0.463643
2111	2011	盘锦市	3.47887	7.90166	4.87672	11.0222	8.32339	6.36475	3.98491	0.345618	2.87187	0.00972904	10.3221	4.18221	0.51941
2111	2012	盘锦市	3.48935	7.90034	4.85826	11.1109	8.65355	6.37502	3.97578	0.347306	3.05306	0.0101659	10.4327	4.25895	0.539225
2111	2013	盘锦市	2.56258	7.93727	4.85981	11.3046	8.74967	6.29527	4.10001	0.356792	3.09195	0.0109322	10.539	#NUM!	0.565015
2111	2014	盘锦市	3.44679	7.97359	4.86136	11.1736	8.37998	6.19644	3.99672	0.608992	3.21888	0.0097474	10.5943	#NUM!	0.578509
2111	2015	盘锦市	3.44679	7.97238	4.86399	11.1553	8.3561	6.08222	4.15009	0.689715	3.3673	0.00688655	10.6354	#NUM!	1.41962
2111	2016	盘锦市	3.01934	7.99396	4.86753	10.9315	9.25432	6.20254	4.25768	0.983794	3.55535	0.00685833	10.6677	#NUM!	0.750846
2111	2017	盘锦市	2.93233	7.82237	4.86753	10.9873	8.98465	6.2186	4.23955	0.892513	3.5862	0.00495297	10.734	#NUM!	0.788769
2111	2018	盘锦市	3.54012	7.85809	4.86753	11.0727	9.49665	6.25958	4.2331	0.817225	3.7013	0.00317648	10.8511	#NUM!	0.802231
2111	2019	盘锦市	3.1591	7.87046	4.86753	11.1202	9.69627	6.2804	4.2203	0.717762	3.76672	0.00245711	10.9232	#NUM!
2112	2009	铁岭市	3.94888	7.39338	5.72378	9.67947	6.87869	6.4151	3.17745	0.544236	2.94444	0.0107435	#NUM!	3.97155	0.14406
2112	2010	铁岭市	3.37934	7.51585	5.7208	9.99038	7.07553	7.02554	3.22986	0.522059	3.13983	0.0131816	10.2386	4.01381	0.144703
2112	2011	铁岭市	4.08405	7.67521	5.71998	10.0004	7.10609	7.40489	3.32253	0.524395	3.32035	0.0186645	10.3934	4.08059	0.149173
2112	2012	铁岭市	3.89481	7.65262	5.71109	10.113	7.0397	7.00307	3.37618	0.547961	3.3728	0.0185091	10.5287	4.15794	0.165618
2112	2013	铁岭市	3.72902	7.76265	5.7101	10.1839	7.47445	6.9921	3.41708	0.582081	3.47352	0.0156428	10.5906	#NUM!	0.165563
2112	2014	铁岭市	3.82284	7.85	5.71043	10.1501	7.64534	7.05876	3.65401	0.825666	3.55535	0.0136162	10.5917	#NUM!	0.166456
2112	2015	铁岭市	3.69568	7.9571	5.70505	10.0135	7.32917	7.18387	3.64131	1.27503	3.63759	0.00504573	10.6566	#NUM!	0.166033
2112	2016	铁岭市	3.39091	7.8718	5.70378	9.78052	6.6839	7.17549	3.64266	1.34159	3.8712	0.00411219	10.6827	#NUM!	0.224184
2112	2017	铁岭市	3.01934	7.84972	5.68358	9.77355	6.45552	7.63579	3.77088	1.45014	4.00981	0.00418726	10.7709	#NUM!	0.225959
2112	2018	铁岭市	2.73166	7.84502	5.67675	9.7925	7.26511	7.23273	3.71541	1.41833	4.11251	0.00369524	10.8866	#NUM!	0.235709
2112	2019	铁岭市	2.01604	7.80984	5.66643	9.82559	7.01668	7.14283	3.73354	1.71076	4.169	0.00391573	11.0049	#NUM!
2113	2009	朝阳市	3.98124	7.39581	5.83656	9.44923	6.81682	6.12905	3.30099	0.601609	2.99573	0.00693881	10.1871	3.93626	0.0913807
2113	2010	朝阳市	3.75331	7.29777	5.82671	9.78085	6.87526	6.13773	3.38723	0.565509	3.16969	0.00668263	10.307	3.96932	0.117302
2113	2011	朝阳市	3.62548	7.48653	5.83188	9.93847	6.97118	6.14847	3.49508	0.541691	3.41346	0.0104284	10.3547	4.01427	0.116853
2113	2012	朝阳市	3.6612	7.49674	5.83071	10.0696	7.10529	6.16961	3.62093	0.570698	3.52959	0.00984095	10.4989	4.05599	0.126068
2113	2013	朝阳市	3.55973	7.54094	5.82747	10.0374	7.10275	6.16331	3.70386	0.56896	3.59072	0.00723268	10.5737	#NUM!	0.14357
2113	2014	朝阳市	3.48935	7.6707	5.83071	10.1749	7.43483	6.21261	3.75635	0.84158	3.68888	0.0076067	10.6093	#NUM!	0.164887
2113	2015	朝阳市	3.53017	7.74096	5.83159	10.0476	7.50419	6.19848	3.81222	1.44297	3.80666	0.00265067	10.6908	#NUM!	0.165836
2113	2016	朝阳市	3.08388	7.78272	5.83188	9.87128	7.2985	6.19644	3.8782	2.05474	3.98898	0.00156342	10.7757	#NUM!	0.175655
2113	2017	朝阳市	1.86944	7.79485	5.81711	9.91352	6.95242	6.19032	3.6772	1.84501	4.11732	0.00161978	10.873	#NUM!	0.17619
2113	2018	朝阳市	3.06813	7.70053	5.81711	9.97643	7.19248	6.16752	3.83406	1.7752	4.22244	0.00153154	10.9943	#NUM!	0.18
2113	2019	朝阳市	2.98544	7.71888	5.81413	9.99076	7.06053	6.15273	3.83446	1.6148	4.29899	0.00133916	11.0718	#NUM!
2114	2009	葫芦岛市	4.02486	7.58459	5.64286	9.45759	7.81497	6.47389	3.40872	0.971023	2.94444	0.00560501	10.0956	4.00221	0.266726
2114	2010	葫芦岛市	3.41363	7.68983	5.64102	9.72184	8.05749	6.47697	3.49319	0.861469	3.14845	0.00859515	10.1675	4.04017	0.284394
2114	2011	葫芦岛市	3.08388	7.9027	5.63942	9.85574	8.03459	5.97126	3.53415	0.812553	3.31673	0.0114834	10.3575	4.08393	0.245036
2114	2012	葫芦岛市	2.85682	7.79644	5.63479	9.96496	8.07499	5.96615	3.54189	0.818162	3.4797	0.0123205	10.4923	4.11364	0.27099
2114	2013	葫芦岛市	3.6435	8.00947	5.63443	9.97397	7.99174	6.20254	3.86416	0.852682	3.58324	0.0131766	10.5896	#NUM!	0.275383
2114	2014	葫芦岛市	3.42481	8.06501	5.63729	9.99993	8.30944	6.20254	3.94854	0.960308	3.68888	0.0137395	10.6521	#NUM!	0.276865
2114	2015	葫芦岛市	2.2572	7.92491	5.63515	10.0239	8.17124	6.19236	3.7212	1.07841	3.80666	0.00389712	10.7589	#NUM!	0.309357
2114	2016	葫芦岛市	2.93233	8.11696	5.63479	9.91408	7.41342	6.8638	3.76203	1.39137	4.00733	0.00140898	10.8339	#NUM!	0.432058
2114	2017	葫芦岛市	2.91398	7.98234	5.62402	9.99857	8.15561	6.16961	3.6018	1.08265	4.07817	0.00143657	10.9158	#NUM!	0.416014
2114	2018	葫芦岛市	2.83702	8.06826	5.6204	10.1009	8.02826	6.11589	3.76624	1.00572	4.2017	0.00520886	11.0003	#NUM!	0.328949
2114	2019	葫芦岛市	2.7962	8.2804	5.6204	10.0913	8.17421	6.16121	3.80964	1.23033	4.26815	0.0014031	11.0438	#NUM!
2201	2009	长春市	4.52342	7.91961	6.6287	10.27	8.96221	10.022	3.78308	0.819135	4.40305	0.00976745	10.3238	4.1274	0.511484
2201	2010	长春市	4.48952	8.09195	6.63186	10.3555	9.35284	10.0424	3.83836	0.788637	4.51961	0.00912616	10.4835	4.15836	0.534445
2201	2011	长春市	4.48952	8.28188	6.63568	10.4485	9.64058	10.0758	3.90892	0.774214	4.57368	0.00850291	10.6328	4.21293	0.54422
2201	2012	长春市	4.50473	8.40019	6.62923	10.5273	9.75676	10.1123	3.97703	0.806185	4.76046	0.00789092	10.7509	4.25195	0.56397
2201	2013	长春市	4.48952	8.27409	6.62367	10.65	9.73472	10.1395	4.05134	0.756942	4.79975	0.0124533	10.8657	4.34102	0.583223
2201	2014	长春市	4.47407	8.32943	6.62619	10.7204	9.73354	10.1595	4.10557	0.780767	4.90527	0.0103704	10.9504	4.28339	0.623549
2201	2015	长春市	4.48568	8.34704	6.62517	10.8082	9.35027	10.1805	4.10659	0.871826	4.66344	0.0117503	11.0432	#NUM!	0.675272
2201	2016	长春市	4.47017	8.38129	6.62407	10.9112	9.38181	10.2078	4.13658	0.905823	4.60517	0.0123813	11.1336	#NUM!	0.681469
2201	2017	长春市	4.45839	8.36152	6.61874	11.2997	9.40506	10.212	4.09024	0.96027	5.18178	0.0155499	11.2046	#NUM!	0.695846
2201	2018	长春市	4.44245	8.41442	6.62141	11.1145	9.44439	10.2215	4.16229	0.826299	5.24702	0.0136126	11.2951	#NUM!	0.712613
2201	2019	长春市	4.45045	8.55584	6.62539	10.9046	9.44446	10.2361	4.21925	1.22647	5.34711	0.0125992	11.386	#NUM!
2202	2009	吉林市	3.95544	7.47539	6.08089	10.1823	7.09629	8.46105	3.65719	0.797645	5.42978	0.01777	10.2853	4.0887	0.346105
2202	2010	吉林市	4.32767	7.68168	6.07311	10.2979	7.16186	8.48591	3.77819	0.792617	5.64827	0.0112102	10.3415	4.12133	0.363536
2202	2011	吉林市	4.33217	7.83752	6.07143	10.4149	7.59057	8.51579	3.79051	0.780291	5.73851	0.00986536	10.4657	4.13053	0.350325
2202	2012	吉林市	4.30028	7.97104	6.06564	10.4847	7.4801	8.56255	3.85956	0.811432	4.12875	0.0118274	10.6077	4.1719	0.376043
2202	2013	吉林市	4.27211	7.88979	6.06169	10.5648	7.37745	8.59969	3.87755	0.847839	4.2026	0.0135237	10.6474	4.24699	0.392354
2202	2014	吉林市	4.2382	7.92562	6.05842	10.4765	7.62196	8.60941	4.00194	0.908595	4.27667	0.0172944	10.7225	4.20099	0.434028
2202	2015	吉林市	4.27211	7.98141	6.055	10.54	7.34027	8.65085	4.04934	0.969271	4.29046	0.0094937	10.8043	#NUM!	0.447962
2202	2016	吉林市	4.17727	8.04779	6.04501	10.5935	7.05814	8.64927	4.12885	1.09666	4.26268	0.00715237	10.8854	#NUM!	0.455518
2202	2017	吉林市	4.09548	7.99268	6.02828	10.962	7.28734	8.64488	4.0549	1.51033	4.39445	0.00991005	11.0008	#NUM!	0.463116
2202	2018	吉林市	3.97485	8.07892	6.02587	10.5325	7.24644	8.64506	4.14738	1.70327	4.52622	0.00487883	11.1063	#NUM!	0.469466
2202	2019	吉林市	3.95544	8.26751	6.02102	10.0782	7.30649	8.61468	4.17252	1.45696	4.65799	0.00417973	11.1529	#NUM!
2203	2009	四平市	3.34384	7.18484	5.82635	9.60768	5.69708	7.54486	3.45146	0.83152	2.91777	0.00254616	9.90184	4.02506	0.144913
2203	2010	四平市	3.24249	7.31896	5.83056	9.7057	6.23471	7.59237	3.51763	0.704713	3.13549	0.00330453	10.0158	4.03467	0.150572
2203	2011	四平市	3.65239	7.45401	5.83218	9.84775	6.22199	7.63046	3.5458	0.635736	3.31054	0.00353817	10.2405	4.05273	0.159114
2203	2012	四平市	3.49971	7.53519	5.818	9.95602	6.47793	7.65397	3.62733	0.633267	3.48431	0.00320292	10.3752	4.10425	0.164434
2203	2013	四平市	3.70412	7.61465	5.79423	10.0619	6.49673	7.67136	3.68575	0.628924	3.51005	0.00399042	10.4599	4.17391	0.164584
2203	2014	四平市	3.58844	7.71942	5.79332	10.0674	6.814	7.69803	3.712	0.642198	3.63759	0.00488993	10.5419	4.14661	0.182592
2203	2015	四平市	2.35898	7.88316	5.78815	10.1433	6.54488	7.73105	3.74093	0.713758	3.58352	0.00262272	10.7353	#NUM!	0.187253
2203	2016	四平市	3.62548	7.82884	5.78074	10.1399	6.72254	7.76132	3.85689	0.904073	3.7612	0.00153098	10.8332	#NUM!	0.20375
2203	2017	四平市	2.83702	7.78936	5.76832	10.0951	6.68514	7.78987	3.69511	1.45599	3.95124	0.00228964	10.9373	#NUM!	0.190125
2203	2018	四平市	3.18768	7.73446	5.76519	9.93997	6.77228	7.80832	3.91089	1.80928	4.14129	0.00179594	11.0188	#NUM!	0.193711
2203	2019	四平市	2.73166	7.71912	5.76205	9.7601	6.76612	7.70976	3.90248	2.39377	4.33133	0.00107256	11.0858	#NUM!
2204	2009	辽源市	3.41363	7.29744	4.81851	9.94065	5.85585	6.37673	3.61291	0.589466	1.98787	0.00560137	9.99939	4.03914	0.374465
2204	2010	辽源市	1.48995	7.28408	4.81826	10.0734	5.79792	6.57368	3.57563	0.594433	2.24071	0.00473724	10.0848	4.06476	0.378286
2204	2011	辽源市	1.96952	7.42012	4.80811	10.1946	6.37951	5.73979	3.79416	0.548714	2.7213	0.00599775	10.233	4.10907	0.379754
2204	2012	辽源市	3.01934	7.66415	4.80402	10.3565	6.8358	5.77765	3.80338	0.544998	2.63906	0.00557266	10.3847	4.14851	0.37982
2204	2013	辽源市	2.96805	7.58013	4.8032	10.5038	7.02558	6.04025	3.80237	0.550251	2.6769	0.00557884	10.5061	4.29647	0.380131
2204	2014	辽源市	3.05213	7.7675	4.80238	10.4929	7.27375	5.79301	3.81683	0.564544	2.83321	0.00770545	10.5834	4.17324	0.383278
2204	2015	辽源市	2.56258	7.79034	4.79414	10.6052	7.24925	5.80513	3.84616	0.595405	2.89037	0.00709664	10.689	#NUM!	0.385833
2204	2016	辽源市	2.48035	7.72588	4.78749	10.687	7.36065	5.78996	3.93509	0.613568	2.83321	0.00316311	10.756	#NUM!	0.392373
2204	2017	辽源市	2.29229	7.90983	4.77068	10.9175	7.26437	5.7869	3.68506	0.751614	2.94444	0.00302351	10.8292	#NUM!	0.395726
2204	2018	辽源市	2.06049	7.77809	4.76217	10.5213	7.39018	5.78383	3.81893	0.935202	3.05566	0.00280134	10.9673	#NUM!	0.395726
2204	2019	辽源市	2.22083	7.8992	4.76217	10.1005	7.36468	5.73334	3.94812	2.06996	3.16689	0.00199167	11.0621	#NUM!
2205	2009	通化市	3.6435	7.35092	5.42411	9.76654	7.3897	6.51915	3.68674	0.720831	2.79117	0.0165982	9.97992	4.03615	0.197064
2205	2010	通化市	3.49971	7.45365	5.42107	9.8938	7.28058	6.74641	3.69408	0.719471	3.07269	0.016287	10.0882	4.03902	0.214602
2205	2011	通化市	3.89481	7.50565	5.42053	10.0262	7.66537	6.57786	3.75759	0.71885	3.21084	0.0174094	10.2541	4.09552	0.219012
2205	2012	通化市	3.80019	7.68572	5.41432	10.1214	7.35128	6.53233	3.8028	0.700343	3.39451	0.0232538	10.3661	4.13821	0.225956
2205	2013	通化市	3.6612	7.60922	5.40403	10.2648	7.4116	6.58755	3.87891	0.67199	3.43173	0.0364366	10.4935	4.21059	0.230738
2205	2014	通化市	3.69568	7.69867	5.40358	10.2742	7.6534	6.66058	3.89843	0.723057	3.49651	0.0233149	10.5804	4.18428	0.239349
2205	2015	通化市	3.74528	7.83592	5.39862	10.3237	7.47722	6.68711	4.01524	0.774987	3.55535	0.0204159	10.7011	#NUM!	0.246591
2205	2016	通化市	3.61635	7.83854	5.39363	10.2969	7.16811	6.72022	4.02778	0.90964	3.46574	0.0257742	10.7686	#NUM!	0.259493
2205	2017	通化市	3.54012	7.81407	5.3799	10.3137	7.38515	6.78106	3.83234	1.18973	3.66356	0.0235037	10.86	#NUM!	0.264352
2205	2018	通化市	2.89529	7.89135	5.37528	10.1991	7.35062	6.62407	3.92078	1.36165	3.76584	0.0162524	10.9741	#NUM!	0.269116
2205	2019	通化市	3.44679	8.04086	5.37064	10.0596	7.4083	6.58479	3.92303	1.84816	3.94932	0.0114794	11.0059	#NUM!
2206	2009	白山市	3.82284	7.2274	4.86538	9.95291	6.84351	5.44242	3.98829	0.578177	2.38876	0.00364578	9.99669	4.05396	0.264103
2206	2010	白山市	2.89529	7.36902	4.85748	10.085	7.09143	5.53733	3.91249	0.494886	2.7213	0.00520695	10.1818	4.03028	0.270895
2206	2011	白山市	3.33172	7.49768	4.85593	10.2063	7.27989	5.52545	3.91653	0.521899	2.7213	0.00384599	10.3085	4.06963	0.260751
2206	2012	白山市	3.29445	7.68661	4.85125	10.3702	7.45957	5.55296	3.91077	0.518068	2.89591	0.00496171	10.416	4.12532	0.329819
2206	2013	白山市	2.32619	7.51481	4.84497	10.4248	7.27211	5.54908	3.94408	0.534331	2.89702	0.008849	10.4801	4.20398	0.314964
2206	2014	白山市	3.30702	7.5323	4.83866	10.4352	7.34041	5.52943	4.02722	0.542462	2.99573	0.0105493	10.58	4.02902	0.328468
2206	2015	白山市	3.2688	7.63098	4.83127	10.4861	7.31165	5.52146	4.12817	0.598864	2.99573	0.00508163	10.704	#NUM!	0.340328
2206	2016	白山市	3.06813	7.50031	4.80402	10.5689	7.41512	5.49717	4.21709	0.682555	2.99573	0.00641755	10.7641	#NUM!	0.353
2206	2017	白山市	2.63857	7.49128	4.78749	10.814	7.22521	5.51343	4.11319	0.902907	3.17805	0.0041645	10.8244	#NUM!	0.362542
2206	2018	白山市	2.45136	7.60672	4.77068	10.5796	7.41024	5.50939	4.20545	1.03887	3.37485	0.00268719	10.9304	#NUM!	0.367863
2206	2019	白山市	2.56258	7.62663	4.76217	10.3204	7.36901	5.4848	4.19405	2.21619	3.43946	0.00239399	10.9755	#NUM!
2207	2009	松原市	3.08388	7.21315	5.66411	10.0864	5.21695	5.82305	2.76447	0.651566	2.5416	0.00425566	10.2687	4.07857	0.147216
2207	2010	松原市	3.42481	6.97825	5.67005	10.2139	5.30454	5.85793	2.97852	0.605013	2.80336	0.0014192	10.2863	4.09694	0.152379
2207	2011	松原市	3.40233	7.68872	5.6771	10.3296	5.45459	5.88332	3.07596	0.686378	2.92316	0.00149829	10.4252	4.1608	0.160283
2207	2012	松原市	2.6862	8.039	5.66919	10.4655	5.71783	5.90263	3.22507	0.730442	3.11795	0.0019476	10.5048	4.19512	0.16682
2207	2013	松原市	2.18309	7.75766	5.64545	10.5196	5.28976	6.2804	3.29793	0.766667	3.19253	0.00176631	10.676	4.26169	0.17447
2207	2014	松原市	3.18768	7.88245	5.62942	10.5	5.57167	6.25575	3.41037	0.815034	3.29584	0.00144768	10.7121	4.16892	0.179343
2207	2015	松原市	2.87624	8.12787	5.62787	10.5881	5.76163	6.22851	3.41405	0.873948	3.3673	0.00114746	10.7825	#NUM!	0.182338
2207	2016	松原市	2.61388	7.93847	5.62762	10.6207	6.04583	6.21461	3.45432	0.997992	3.52636	0.00192616	10.8315	#NUM!	0.184945
2207	2017	松原市	1.56405	7.88528	5.61677	11.0817	5.95773	5.86363	3.32713	1.63912	3.63759	0.000959464	10.9229	#NUM!	0.186727
2207	2018	松原市	1.12222	7.80511	5.61677	10.4639	6.0675	5.87212	3.49761	2.06408	3.79526	0.000734487	11.0545	#NUM!	0.186764
2207	2019	松原市	2.53592	7.68484	5.61677	9.82144	6.04564	5.66643	3.63826	2.75781	3.78373	0.00228793	11.1768	#NUM!
2208	2009	白城市	2.18309	7.27738	5.31404	9.49561	5.63061	6.1334	3.37593	0.908167	2.4248	0.00523177	9.79497	4.07052	0.167242
2208	2010	白城市	3.39091	7.08424	5.31143	9.66254	5.58392	6.85961	3.40707	0.795286	2.77259	0.00508305	9.93653	4.02156	0.186914
2208	2011	白城市	3.1591	7.21489	5.31074	9.7944	5.99531	6.8533	3.41217	0.678192	2.89037	0.00466585	10.0997	4.09307	0.1991
2208	2012	白城市	3.08388	7.43771	5.29832	9.8752	6.38148	7.01031	3.4192	0.735064	3.13114	0.0042976	10.239	4.11664	0.205776
2208	2013	白城市	2.22083	7.39815	5.29381	10.003	5.95006	7.00216	3.45893	0.758441	3.22724	0.00455467	10.2767	4.24477	0.213296
2208	2014	白城市	2.96805	7.43224	5.28726	10.0027	6.02196	6.9921	3.61683	0.792454	3.3322	0.00462935	10.3775	4.07493	0.216657
2208	2015	白城市	2.96805	7.62774	5.28153	10.0848	5.96123	6.99026	3.57812	0.825309	3.29584	0.00465054	10.5839	#NUM!	0.222383
2208	2016	白城市	2.87624	7.30594	5.26269	10.1168	6.06781	6.95177	3.63718	0.890982	3.21888	0.00422079	10.7059	#NUM!	0.22534
2208	2017	白城市	2.53592	7.86559	5.25227	10.2052	5.78581	6.94986	3.49556	1.24248	3.4012	0.00308559	10.8147	#NUM!	0.235211
2208	2018	白城市	2.10305	7.76294	5.24702	10.0147	5.92985	6.97448	3.54203	1.44868	3.627	0.00470364	10.8688	#NUM!	0.246561
2208	2019	白城市	1.48995	7.66264	5.24175	9.7994	5.89932	7.05272	3.61904	3.56945	3.64675	0.003913	11.0378	#NUM!
2301	2009	哈尔滨市	4.49715	7.99061	6.89932	10.2424	7.85135	10.3052	3.78727	1.41819	4.55388	0.0181265	10.2837	4.09195	0.3621
2301	2010	哈尔滨市	4.51225	8.1006	6.89974	10.3547	7.97833	10.3359	3.85173	1.34888	4.70592	0.0197275	10.3863	4.14426	0.369616
2301	2011	哈尔滨市	4.48183	8.29376	6.90103	10.4248	8.15447	10.3515	3.89854	1.30392	4.88884	0.0206506	10.5037	4.2104	0.376699
2301	2012	哈尔滨市	4.48183	8.28305	6.90123	10.4744	8.17925	10.358	3.95497	1.46721	5.04973	0.0198743	10.64	4.24556	0.383591
2301	2013	哈尔滨市	4.50473	8.24058	6.90294	10.5707	8.3175	10.3682	4.10044	1.54023	5.02125	0.016788	10.7624	4.27251	0.396516
2301	2014	哈尔滨市	4.51225	8.33972	6.89497	10.6617	8.35133	10.3884	4.1933	1.6421	5.09375	0.0135494	10.8504	#NUM!	0.409624
2301	2015	哈尔滨市	4.50849	8.32708	6.86836	10.846	8.03204	10.3943	4.32918	1.72638	5.09375	0.0110148	10.9752	#NUM!	0.440146
2301	2016	哈尔滨市	4.50473	8.35595	6.86901	10.9438	7.86647	10.3908	4.30397	1.85263	5.28827	0.00871317	11.0442	#NUM!	0.446513
2301	2017	哈尔滨市	4.49715	8.38151	6.86171	10.8638	7.72651	10.3763	4.30166	2.11208	5.29934	0.00912133	11.1205	#NUM!	0.455683
2301	2018	哈尔滨市	4.49334	8.59377	6.85857	11.0101	7.72461	10.3695	4.37124	1.99911	5.47713	0.0124487	11.1812	#NUM!	0.46041
2301	2019	哈尔滨市	4.47017	8.6689	6.85751	10.8158	7.68268	10.3931	4.41827	3.15138	5.5474	0.0141949	11.3192	#NUM!
2302	2009	齐齐哈尔市	4.18249	7.3949	6.34837	9.31769	6.70818	7.95683	3.39336	1.1377	3.16125	0.00869353	9.96983	3.97053	0.24578
2302	2010	齐齐哈尔市	4.04896	7.67644	6.34232	9.5368	6.94682	7.98582	3.39942	0.924273	3.58352	0.0129398	10.2056	4.00191	0.246087
2302	2011	齐齐哈尔市	3.78481	7.70131	6.34106	9.65617	7.11014	8.02943	3.2891	0.875878	3.75044	0.0156708	10.3316	4.05584	0.249741
2302	2012	齐齐哈尔市	3.85947	7.75702	6.32633	9.74723	6.88229	8.0901	3.57124	1.02902	3.83514	0.00394083	10.4386	4.08422	0.250682
2302	2013	齐齐哈尔市	3.81535	7.75608	6.32257	9.74534	6.82661	8.07714	3.75092	1.10517	3.92593	0.00897103	10.5442	4.18124	0.252404
2302	2014	齐齐哈尔市	3.86664	7.88232	6.31572	9.81486	6.91425	8.18674	3.75776	1.31907	3.98898	0.00411659	10.65	#NUM!	0.254155
2302	2015	齐齐哈尔市	3.90173	7.93143	6.30881	9.96378	6.45018	8.18507	3.84555	1.44433	4.06044	0.00565155	10.7581	#NUM!	0.258842
2302	2016	齐齐哈尔市	3.84498	7.9529	6.29895	10.0397	5.70721	8.09895	3.86978	1.50363	4.33073	0.000677189	10.8309	#NUM!	0.263689
2302	2017	齐齐哈尔市	3.8078	7.97975	6.2804	10.084	5.24351	8.07278	3.85496	1.74427	4.31079	0.002024	#NUM!	#NUM!	0.265679
2302	2018	齐齐哈尔市	3.55973	7.99416	6.27288	10.0874	6.21205	8.12504	3.92138	1.96276	4.54542	0.00236677	11.0625	#NUM!	0.241006
2302	2019	齐齐哈尔市	3.46829	8.00709	6.2672	9.92621	6.68793	8.1277	4.03915	2.22874	4.5667	0.00272327	11.0889	#NUM!
2303	2009	鸡西市	2.87624	7.45804	5.25075	9.6953	7.49835	5.94803	3.74391	0.875711	2.46979	0.00666653	10.0621	3.92886	0.418763
2303	2010	鸡西市	3.59783	7.70059	5.2428	9.83989	7.81299	5.94803	3.75261	0.7596	2.78501	0.00699024	10.2696	4.02156	0.417417
2303	2011	鸡西市	2.61388	7.81399	5.24122	9.96052	8.10192	5.96101	3.9032	0.752523	2.86391	0.00762045	10.3462	4.07969	0.424153
2303	2012	鸡西市	2.83702	7.80239	5.22521	10.0863	8.2577	5.9162	4.01682	0.750651	2.97349	0.0130784	10.533	4.08572	0.422562
2303	2013	鸡西市	2.95035	7.74488	5.22897	10.0689	8.29657	5.61313	3.97031	0.837879	3.10906	0.00494299	10.559	#NUM!	0.429466
2303	2014	鸡西市	1.63305	7.71715	5.21276	10.003	7.92094	6.2106	4.01129	1.20553	3.21888	0.00614209	10.6073	#NUM!	0.433957
2303	2015	鸡西市	2.77515	7.86225	5.20236	10.1081	6.75704	6.20456	4.13153	1.4491	3.09104	0.00688928	10.5939	#NUM!	0.435635
2303	2016	鸡西市	2.56258	7.65427	5.1985	10.1487	6.49592	5.80212	4.17183	1.65117	3.09104	0.0029909	10.7762	#NUM!	0.452629
2303	2017	鸡西市	2.39073	7.76579	5.16479	10.1973	6.70716	6.20456	4.15306	1.61768	3.51837	0.00362182	10.9083	#NUM!	0.46237
2303	2018	鸡西市	2.18309	7.76677	5.15329	10.246	6.92499	5.82305	4.17465	1.68348	3.79098	0.00293574	#NUM!	#NUM!	0.473314
2303	2019	鸡西市	1.32289	7.61438	5.1299	10.2797	7.11677	6.14419	4.21401	1.83469	3.77837	0.00313008	11.0592	#NUM!
2304	2009	鹤岗市	2.77515	7.23929	4.6951	9.69325	5.8259	5.39816	3.97258	0.62789	1.96009	0.00478527	10.1365	3.91814	0.648671
2304	2010	鹤岗市	2.06049	7.39486	4.69226	9.88249	6.20689	5.37528	4.02917	0.578391	2.15176	0.0089906	10.2876	3.97271	0.427114
2304	2011	鹤岗市	1.48995	7.39279	4.68951	10.0292	6.54146	6.25958	4.05418	0.505353	2.39334	0.00776778	10.5328	4.03802	0.467373
2304	2012	鹤岗市	1.12222	7.72939	4.68675	10.1454	6.67649	6.24804	4.1105	0.505958	2.47738	0.00530043	10.5969	4.06715	0.493599
2304	2013	鹤岗市	2.35898	7.65513	4.68028	10.039	6.1556	6.02587	4.22666	0.578375	2.58022	0.0121024	10.5951	4.09029	0.49729
2304	2014	鹤岗市	1.00444	7.73138	4.67283	9.85952	6.68382	5.33754	4.24649	1.04576	2.63906	0.00677908	10.5871	#NUM!	0.503835
2304	2015	鹤岗市	1.75821	7.75178	4.65975	9.98609	7.16843	5.30827	4.34602	1.16877	2.70805	0.00421547	10.6229	#NUM!	0.511635
2304	2016	鹤岗市	0.716757	7.66681	4.64439	10.0222	6.1616	5.36598	4.33754	1.1972	2.63906	0.00325217	10.7944	#NUM!	0.526832
2304	2017	鹤岗市	1.69759	7.50726	4.61512	10.1373	6.88947	5.34233	4.42609	1.16779	2.97828	0.00218258	10.8968	#NUM!	0.5321
2304	2018	鹤岗市	1.75821	7.57983	4.60517	10.1825	7.12872	5.30827	4.43734	1.15074	3.18221	0.00309192	10.8872	#NUM!	0.495816
2304	2019	鹤岗市	0.716757	7.52749	4.58497	10.3311	7.34029	5.26786	4.46895	1.42777	3.25897	0.00344656	10.7839	#NUM!
2305	2009	双鸭山市	2.39073	7.23975	5.01602	9.76153	7.98598	5.03695	3.99672	0.593701	2.36085	0.00196207	9.68517	3.97479	0.362185
2305	2010	双鸭山市	2.50852	7.38445	5.02111	10.0114	8.379	5.04343	3.72687	0.555609	2.5416	0.00459998	9.75314	3.98673	0.376786
2305	2011	双鸭山市	1.69759	7.55609	5.0186	10.1727	8.67179	5.25227	3.78226	0.471038	2.72654	0.00660363	9.75314	4.03575	0.381715
2305	2012	双鸭山市	2.06049	7.78837	5.0133	10.274	8.57677	5.25227	3.80133	0.474982	2.86847	0.00543726	10.0298	4.05434	0.381909
2305	2013	双鸭山市	2.58856	7.69215	5.0093	10.2613	8.51502	5.46806	3.88811	0.52969	2.98062	0.00582847	10.6039	4.12117	0.38396
2305	2014	双鸭山市	1.48995	7.48037	5.00395	10.0411	8.39152	5.39363	3.82718	1.37098	3.09104	0.00581237	10.5743	#NUM!	0.388049
2305	2015	双鸭山市	1.22758	7.52194	4.99335	10.1434	7.89397	7.31788	4.14431	1.71327	3.17805	0.00318313	10.6496	#NUM!	0.4
2305	2016	双鸭山市	1.12222	7.47133	4.97673	10.1935	6.39278	7.31788	3.90691	1.88702	3.3322	0.000958943	10.8714	#NUM!	0.617021
2305	2017	双鸭山市	2.22083	7.4443	4.54329	10.2917	6.90042	7.31788	4.49412	1.95838	3.35806	0.00066581	10.9705	#NUM!	0.411986
2305	2018	双鸭山市	0.870908	7.41871	4.94876	10.3893	6.59324	7.31788	4.14133	2.00288	3.5175	0.00168724	10.9016	#NUM!	0.411986
2305	2019	双鸭山市	1.12222	7.46149	4.94876	10.3274	6.65358	7.31788	4.14133	1.60252	3.5578	0.00156937	11.0414	#NUM!
2306	2009	大庆市	3.89481	7.74617	5.6354	11.1066	7.90641	8.09803	3.63538	0.222851	3.7612	0.0113101	10.6304	4.06221	1.02148
2306	2010	大庆市	3.72079	7.9318	5.63408	11.3854	8.20128	8.0861	3.79178	0.176093	3.17388	0.00946982	10.7296	4.11564	1.06214
2306	2011	大庆市	4.01875	8.06392	5.64049	11.5623	8.55187	8.09193	3.78303	0.175045	3.23357	0.00797174	10.8105	4.14613	1.08448
2306	2012	大庆市	3.82284	8.08213	5.64049	11.6062	8.79866	8.12859	3.87018	0.188799	3.23868	0.0109525	10.9401	4.18983	1.11656
2306	2013	大庆市	3.9086	8.04153	5.64403	11.6458	8.91377	8.26899	3.95463	0.207186	3.3569	0.0138056	11.0714	4.24645	1.15399
2306	2014	大庆市	3.83027	7.96015	5.6204	11.6622	9.1075	8.23164	4.01279	0.261632	3.97029	0.0046438	11.1224	#NUM!	1.16241
2306	2015	大庆市	3.9086	8.07781	5.61852	11.4695	9.57986	8.23164	4.06277	0.440564	3.98898	0.00256767	11.11	#NUM!	1.16355
2306	2016	大庆市	3.65239	8.19631	5.6204	11.3443	9.46181	8.16849	4.12204	0.655651	4.11087	0.00460436	11.1908	#NUM!	1.17952
2306	2017	大庆市	3.66993	8.00664	5.60947	11.399	9.89093	8.27359	4.08798	0.698796	3.96601	0.00168712	11.2197	#NUM!	1.18326
2306	2018	大庆市	3.81535	8.14959	5.60947	11.4502	9.75968	8.12356	4.11537	0.721527	4.26409	0.00236964	11.4049	#NUM!	1.19562
2306	2019	大庆市	3.61635	8.11011	5.6058	11.3517	9.86548	8.19008	4.13411	0.737811	4.29066	0.0106933	11.5207	#NUM!
2307	2009	伊春市	1.92073	6.95318	4.84663	9.3799	7.09163	5.34233	3.64669	0.865275	2.27213	0.00669058	#NUM!	3.87674	1.23482
2307	2010	伊春市	2.83702	7.09824	4.84379	9.51291	7.36227	5.34711	3.81629	0.774805	2.49321	0.0053856	9.67948	3.91286	1.24117
2307	2011	伊春市	2.06049	7.16951	4.83866	9.56796	7.52809	5.34711	3.81621	0.823183	2.65465	0.0115623	9.82631	3.97155	1.25367
2307	2012	伊春市	1.4099	7.24154	4.82991	9.67935	7.52106	5.34711	3.87674	0.915595	2.74148	0.00464605	10.0938	4.04763	1.27403
2307	2013	伊春市	1.00444	7.40593	4.81381	9.79131	6.97829	5.34711	3.82046	0.99282	2.75366	0.00547748	10.118	4.06819	1.28656
2307	2014	伊春市	2.39073	7.5298	4.80402	9.71411	7.23864	5.34711	3.99504	1.48635	2.83321	0.00406319	10.2112	#NUM!	1.2893
2307	2015	伊春市	1.96952	7.50235	4.79736	9.78419	5.97909	5.32301	4.00275	1.76953	2.94444	0.00280679	10.4817	#NUM!	1.32415
2307	2016	伊春市	1.75821	7.46966	4.77068	9.84022	5.77212	5.2933	4.00146	1.9307	2.89037	0.00207116	10.5131	#NUM!	1.31224
2307	2017	伊春市	1.92073	7.52287	4.75359	9.91336	5.94553	5.27811	3.99773	1.84342	3.20113	0.00176682	10.5639	#NUM!	1.33526
2307	2018	伊春市	1.92073	7.71986	4.7362	9.99022	6.14756	5.32301	4.03765	1.87352	3.35341	0.00118459	10.6675	#NUM!	0.867679
2307	2019	伊春市	2.10305	7.29589	4.7185	10.0781	5.8034	5.20401	4.11875	2.18127	3.39281	0.00122242	10.7134	#NUM!
2308	2009	佳木斯市	3.47887	7.32409	5.53046	9.61827	8.62255	7.25771	3.63384	2.11088	2.79117	0.00372951	10.0528	4.00467	0.368429
2308	2010	佳木斯市	3.08388	7.57878	5.53647	9.75344	8.98195	7.25771	3.69603	1.73387	3.17388	0.00345873	10.2048	4.02473	0.385469
2308	2011	佳木斯市	3.44679	7.64334	5.52346	9.88271	9.19442	7.61036	3.79627	1.62361	3.32396	0.00430783	10.3245	4.06092	0.409862
2308	2012	佳木斯市	2.75364	7.70793	5.47772	9.97399	8.84043	7.62315	3.82383	1.70526	3.43108	0.00728649	10.5501	4.08675	0.344486
2308	2013	佳木斯市	3.33172	7.68406	5.48935	10.1386	8.67301	7.62168	3.88294	1.60794	3.48124	0.00314931	10.4918	#NUM!	0.345485
2308	2014	佳木斯市	2.58856	7.69568	5.48646	10.1675	8.77544	7.30115	4.07482	1.9592	3.49651	0.001802	10.5845	#NUM!	0.351084
2308	2015	佳木斯市	3.36765	7.67239	5.47038	10.3253	7.87372	7.30182	4.07092	2.0415	3.52636	0.00453381	10.7574	#NUM!	0.35042
2308	2016	佳木斯市	1.69759	7.76904	5.47227	10.4013	7.47905	7.79811	4.13966	2.20073	3.55535	0.00181231	10.8202	#NUM!	0.341702
2308	2017	佳木斯市	3.44679	7.80167	5.45959	10.5411	7.66981	7.4061	4.11199	2.23671	3.98145	0.00085282	10.8971	#NUM!	0.370129
2308	2018	佳木斯市	3.44679	7.85587	5.45104	10.4913	7.88052	7.40914	4.18842	2.24257	4.17439	0.000983161	10.8834	#NUM!	0.344635
2308	2019	佳木斯市	3.30702	7.8303	5.45104	10.2954	8.04473	7.86057	4.19251	3.53177	4.22216	0.00159101	10.8294	#NUM!
2309	2009	七台河市	1.86944	7.32313	4.53012	10.015	5.79462	4.7185	3.50516	0.445235	1.64866	0.0029124	#NUM!	3.82802	0.671656
2309	2010	七台河市	1.00444	7.368	4.53109	10.2383	6.074	5.20949	3.52913	0.400209	2.10413	0.00228817	10.2653	3.97058	0.672816
2309	2011	七台河市	1.32289	7.60393	4.52937	10.1726	6.51476	4.78749	3.56318	0.443094	2.30757	0.00316056	10.4163	3.99069	0.733442
2309	2012	七台河市	0.716757	7.78036	4.52613	10.1252	6.57827	5.25227	3.74644	0.541918	2.40333	0.00386967	10.5447	4.02313	0.767391
2309	2013	七台河市	0.870908	7.83111	4.52179	9.91575	5.10913	6.14633	3.66718	0.875763	2.45959	0.00239734	10.5758	4.15177	0.813152
2309	2014	七台河市	1.92073	7.78469	4.47961	9.89886	4.94107	6.13556	3.77856	1.0994	2.3979	0.00347953	10.588	#NUM!	0.81338
2309	2015	七台河市	1.12222	7.69576	4.42017	9.97974	2.79691	5.88053	3.81864	1.28133	2.19722	0.00195279	10.6286	#NUM!	0.845
2309	2016	七台河市	1.81537	7.76637	4.38203	10.0708	2.92641	4.96981	3.95819	1.33588	2.63906	0.000821306	10.7933	#NUM!	0.855696
2309	2017	七台河市	1.63305	7.62934	4.36945	10.179	3.81856	4.96981	3.9143	1.3273	2.83293	0.00362919	10.8868	#NUM!	0.866667
2309	2018	七台河市	1.4099	7.83465	4.35671	10.2856	4.14758	4.84419	3.96957	1.1984	3.00568	0.00161867	10.9739	#NUM!	0.877922
2309	2019	七台河市	1.96952	7.65851	4.34381	10.2036	4.72986	4.89784	4.06246	1.07582	2.99521	0.0020608	11.0708	#NUM!
2310	2009	牡丹江市	3.65239	7.39955	5.60053	9.89493	9.50003	7.84932	3.65602	1.25318	3.26843	0.010889	10.0707	3.99096	0.277726
2310	2010	牡丹江市	3.30702	7.65268	5.59927	10.0609	10.001	7.93595	3.7543	1.11909	3.40784	0.015205	10.2195	4.02825	0.302769
2310	2011	牡丹江市	4.01259	7.81099	5.588	10.1865	10.1787	7.90064	3.78225	1.03808	3.53951	0.0177145	10.3426	4.07936	0.319414
2310	2012	牡丹江市	3.69568	7.80737	5.55914	10.2608	9.26799	7.99834	3.88429	0.87558	3.64962	0.0105748	10.4428	4.12182	0.342008
2310	2013	牡丹江市	2.81682	7.76197	5.55683	10.4994	9.12944	7.99193	4.01244	0.828684	3.7612	0.0107416	10.5528	4.21861	0.308333
2310	2014	牡丹江市	2.7962	7.84814	5.57595	10.4314	9.23696	7.99564	4.06455	1.04362	3.58352	0.00744648	10.652	#NUM!	0.313893
2310	2015	牡丹江市	3.63453	7.84567	5.56834	10.6257	8.0845	7.95893	4.16483	1.10229	3.8712	0.00605944	10.7666	#NUM!	0.317529
2310	2016	牡丹江市	3.6612	7.83323	5.55683	10.698	7.92706	7.95472	4.2281	1.12178	3.82864	0.00241959	10.9161	#NUM!	0.263176
2310	2017	牡丹江市	3.6435	7.79286	5.54126	10.7136	9.4323	7.94626	4.12015	1.43853	4.05579	0.0036589	11.6118	#NUM!	0.274563
2310	2018	牡丹江市	3.65239	7.83058	5.52943	10.6944	9.00553	7.89581	4.1415	1.55132	4.21213	0.0042803	11.0393	#NUM!	0.2808
2310	2019	牡丹江市	3.12969	7.90072	5.52146	10.2961	9.29452	7.96693	4.1383	2.66134	4.25093	0.00515953	11.0845	#NUM!
2311	2009	黑河市	2.85682	7.18687	5.16026	9.33082	8.91915	6.13556	3.67539	2.43947	3.01553	0.00530099	9.81725	#NUM!	0.160037
2311	2010	黑河市	2.01604	7.63825	5.16026	9.45274	9.29141	6.17587	3.568	2.22461	2.55723	0.00328253	9.91484	#NUM!	0.159679
2311	2011	黑河市	2.73166	7.5989	5.1625	9.56581	9.44911	6.13123	3.57077	2.01729	2.78563	0.00523797	9.86142	#NUM!	0.115741
2311	2012	黑河市	1.48995	7.68137	5.15213	9.58863	9.59094	6.16121	3.71247	1.93098	2.88312	0.00482706	9.99053	#NUM!	0.116618
2311	2013	黑河市	2.01604	7.61715	5.14458	9.77056	9.63106	6.18621	3.77994	1.97893	2.97041	0.00865954	10.4127	#NUM!	0.117302
2311	2014	黑河市	2.73166	7.56204	5.13874	9.88313	8.76751	6.2106	3.80124	2.2269	3.09104	0.00578692	10.4326	#NUM!	0.119048
2311	2015	黑河市	1.69759	7.71655	5.12396	10.0479	7.98153	6.2106	3.85822	2.44035	3.17805	0.00697349	#NUM!	#NUM!	0.122699
2311	2016	黑河市	2.58856	7.65175	5.09375	10.1219	7.76755	6.2634	3.93555	2.52241	4.47734	0.00377168	10.8478	#NUM!	0.124224
2311	2017	黑河市	2.48035	7.48072	5.0814	10.2264	7.74553	6.286	3.81285	2.61836	3.33044	0.00253154	10.8653	#NUM!	0.125786
2311	2018	黑河市	2.29229	7.65129	5.0689	10.2719	7.74774	6.30992	3.91504	2.54591	3.54962	0.00237566	10.7507	#NUM!	0.126582
2311	2019	黑河市	2.14387	7.74751	5.0626	10.402	7.70582	6.3699	3.88339	3.76052	3.66724	0.00172024	10.8934	#NUM!
2312	2009	绥化市	3.4576	7.19704	6.36329	9.1236	4.46979	6.12468	2.98106	1.68639	2.89812	0.00430832	9.78598	#NUM!	0.052285
2312	2010	绥化市	2.77515	7.48572	6.37368	9.27688	4.76231	6.13773	2.97938	1.56978	3.2308	0.0034008	9.92364	#NUM!	0.0546142
2312	2011	绥化市	2.89529	7.49787	6.3663	9.41809	5.02776	6.13988	2.87506	1.38038	3.48247	0.00460958	10.0447	#NUM!	0.0554578
2312	2012	绥化市	3.44679	7.68029	6.32257	9.56625	5.26908	6.20254	3.19165	1.22433	3.62621	0.0064418	10.139	#NUM!	0.0618483
2312	2013	绥化市	3.56939	7.62636	6.32113	9.7086	5.67469	6.23441	3.23259	1.13527	3.74242	0.00308805	10.3193	4.08547	0.0621837
2312	2014	绥化市	2.91398	7.79294	6.31572	9.74159	5.86942	6.2634	3.15775	1.24462	3.78419	0.00286498	10.4216	#NUM!	0.0656335
2312	2015	绥化市	3.60713	7.75883	6.30719	9.90759	5.38475	6.22456	3.22914	1.29401	3.66356	0.00606829	10.4696	#NUM!	0.0683241
2312	2016	绥化市	3.55973	7.73114	6.29711	9.97623	5.35551	6.23441	3.40878	1.39488	3.908	0.00159666	10.7265	#NUM!	0.0702652
2312	2017	绥化市	3.65239	7.75913	6.2691	10.0349	5.72737	6.25383	3.48751	1.41303	4.10426	0.00128733	10.7855	#NUM!	0.0708015
2312	2018	绥化市	3.37934	7.72757	6.26149	10.0709	5.63431	6.25767	3.54339	1.48996	4.2932	0.00099985	10.9023	#NUM!	0.0850766
2312	2019	绥化市	3.11465	7.68747	6.25767	9.85196	5.72372	6.27664	3.59549	3.7055	4.33424	0.000598131	11.011	#NUM!
3201	2009	南京市	4.58448	8.28072	6.44535	10.8657	10.5177	10.7844	3.7215	1.12419	4.95864	0.0298988	10.6833	4.20066	1.0235
3201	2010	南京市	4.57749	8.62566	6.44955	10.7505	10.773	10.8202	3.73153	1.14289	4.99518	0.0304529	10.7951	4.24077	1.02833
3201	2011	南京市	4.58099	8.87644	6.45583	10.864	11.016	10.8425	3.84825	1.16646	5.23634	0.0361454	10.9098	4.30315	1.01366
3201	2012	南京市	4.58099	8.79964	6.45912	11.0153	10.9589	10.7648	3.93864	1.21287	5.32457	0.0454773	11.0533	4.35114	1.1011
3201	2013	南京市	4.57749	8.85606	6.4663	11.3497	10.8968	10.8692	4.05739	1.28166	5.37041	0.0471527	11.1032	4.39078	1.11978
3201	2014	南京市	4.58448	8.96207	6.47497	11.1966	10.9002	10.7737	4.10016	1.3752	5.42495	0.0485399	11.2553	4.41254	1.12531
3201	2015	南京市	4.58448		6.48219	11.2789	10.829	10.7785	4.16293	1.4225	5.48894	0.0497623	11.3031	4.44395	1.16131
3201	2016	南京市	4.58796	8.92291	6.49677	11.346	10.775	10.7966	4.22197	1.4896	5.92426	0.0452617	11.4097	4.47381	1.14131
3201	2017	南京市	4.58796	9.33442	6.52356	11.4141	10.9687	10.8201	4.23349	1.57069	6.12427	0.0496971	11.5278	4.49672	1.11099
3201	2018	南京市	4.58796	9.19064	6.54679	11.4774	11.0605	10.8545	4.26189	1.65735	6.11364	0.0525499	11.6179	4.52552	1.13024
3201	2019	南京市	4.58796	9.65848	6.56526	11.5582	11.1171	10.8836	4.32215	1.72637	6.28564	0.0588757	11.7722	4.55549
3202	2009	无锡市	4.57749	8.33151	6.14343	11.3305	11.0837	8.65713	3.76325	0.726884	4.76252	0.0362204	10.677	4.19365	0.460305
3202	2010	无锡市	4.58796	8.44493	6.14539	11.1146	11.3718	8.64206	3.88218	0.772743	4.88658	0.038825	10.758	4.23218	0.569872
3202	2011	无锡市	4.58796	8.66785	6.14847	11.2067	11.5573	8.66077	3.97504	0.812487	4.86283	0.040908	10.8497	4.29623	0.591385
3202	2012	无锡市	4.58448	8.72466	6.15295	11.2972	11.5129	8.66112	4.03583	0.852162	4.94635	0.0454645	10.9488	4.36173	0.606946
3202	2013	无锡市	4.58448	8.66933	6.1574	11.6661	11.4384	8.68575	4.12507	0.854423	4.96801	0.0493359	11.0117	4.4047	0.598805
3202	2014	无锡市	4.57397	8.58329	6.16773	11.3581	11.4668	8.70831	4.17427	0.969579	5.03044	0.0474219	11.1276	4.43708	0.596278
3202	2015	无锡市	4.57044	8.54741	6.17566	11.3815	11.3871	8.7344	4.24802	0.996588	5.09375	0.0437666	11.2387	4.46932	0.589691
3202	2016	无锡市	4.55621	8.54412	6.18621	11.4504	11.415	8.72323	4.30922	1.08771	5.59842	0.0429349	11.3496	4.49745	0.596734
3202	2017	无锡市	4.55262	8.61894	6.20051	11.5928	11.5754	8.73053	4.30576	1.09019	5.85013	0.0427383	11.4026	4.51815	0.596237
3202	2018	无锡市	4.54177	8.80157	6.20859	11.6083	11.7541	8.7456	4.3816	1.07056	5.80868	0.0470454	11.4107	4.54427	0.596024
3202	2019	无锡市	4.53813	7.40085	6.22059	11.6414	11.7403	8.88889	4.42982	1.08423	5.97819	0.049404	11.5689	4.57325
3203	2009	徐州市	4.40979	7.81975	6.86444	9.87711	7.41357	8.76218	3.26543	0.713524	4.08058	0.0144359	10.3474	3.97419	0.189744
3203	2010	徐州市	4.41394	7.97275	6.88027	10.1199	7.948	8.76904	3.35191	0.783677	4.24992	0.0139485	10.4413	4.02358	0.146227
3203	2011	徐州市	4.41806	8.11642	6.88418	10.2532	8.38062	8.85581	3.43416	0.810376	4.46533	0.0227909	10.5838	4.09517	0.216012
3203	2012	徐州市	4.43439	8.15944	6.89821	10.3795	8.62768	8.80026	3.58478	0.846118	4.56247	0.0237528	10.6935	4.13767	0.226577
3203	2013	徐州市	4.44245	8.21759	6.91463	10.3099	8.26625	8.93538	3.68647	0.926172	4.63395	0.0243204	10.7582	4.20311	0.228442
3203	2014	徐州市	4.44245		6.93098	10.5732	8.18705	8.95338	3.74203	0.99906	4.68213	0.0264154	10.8153	4.17624	0.232595
3203	2015	徐州市	4.43439	8.19508	6.93605	10.626	8.08906	8.97196	3.76832	1.04459	4.75359	0.025503	10.9025	4.20799	0.234515
3203	2016	徐州市	4.42217	8.1838	6.94794	10.7021	8.23984	9.01396	3.85013	1.09465	5.41165	0.0260154	10.9548	4.23691	0.245448
3203	2017	徐州市	4.44245	8.29327	6.94601	10.7541	8.48656	9.03193	3.6447	1.08209	5.59319	0.0260524	11.0653	4.26088	0.262469
3203	2018	徐州市	4.45839	8.27544	6.95177	10.7904	8.93694	9.05591	3.68295	1.17774	5.67143	0.0288958	11.1769	4.28921	0.268858
3203	2019	徐州市	4.45839	8.34668	6.9489	10.8443	9.0896	9.08421	3.73428	1.24121	5.82068	0.0293468	11.2717	4.31817
3204	2009	常州市	4.52712	8.12283	5.8856	10.9047	10.2719	8.55043	3.7119	0.698349	4.40709	0.0265001	10.577	4.19571	0.424196
3204	2010	常州市	4.52342	8.22876	5.88832	10.8006	10.6179	8.53228	3.70816	0.74921	4.44147	0.0309423	10.6967	4.23565	0.477129
3204	2011	常州市	4.52342	8.41691	5.89413	10.8799	10.8832	8.50188	3.72427	0.778316	4.5418	0.0346309	10.8149	4.28162	0.478618
3204	2012	常州市	4.52342	8.56184	5.89935	10.9751	10.8759	8.45681	3.92898	0.829576	4.61838	0.0483917	10.9288	4.32052	0.507188
3204	2013	常州市	4.53447	8.46114	5.90236	11.305	10.8143	8.51899	3.95806	0.909126	4.67991	0.0529119	11.1987	4.35852	0.55236
3204	2014	常州市	4.53447	8.42854	5.90971	11.1672	10.7792	8.56713	4.0674	0.97807	4.76217	0.0499033	11.1184	4.37273	0.67472
3204	2015	常州市	4.53447		5.9158	11.2272	10.7544	8.58354	4.08767	1.03757	4.82028	0.0468753	11.1683	4.40412	0.696027
3204	2016	常州市	4.53447		5.92693	11.3097	10.7458	8.67897	4.13391	1.09554	5.273	0.0472732	11.3029	4.43265	0.70029
3204	2017	常州市	4.51598		5.93754	11.4241	10.8834	8.66734	4.01707	1.08523	5.44656	0.0454886	11.3474	4.45401	0.700419
3204	2018	常州市	4.51225		5.94542	11.4535	11.0176	8.69768	4.00337	1.1126	5.46705	0.0426924	11.4216	4.48217	0.708078
3204	2019	常州市	4.50849		5.95324	11.5005	11.0026	8.81981	4.09157	1.05257	5.5757	0.0408597	11.5573	4.5087
3205	2009	苏州市	4.60175	8.38878	6.45093	11.4629	12.2988	9.18204	4.02376	0.670811	5.22154	0.0418927	10.6032	4.23353	0.51609
3205	2010	苏州市	4.60175	8.51352	6.45781	11.1241	12.5582	9.1841	4.05651	0.72696	5.2391	0.0432506	10.727	4.27501	0.523369
3205	2011	苏州市	4.60175	8.72773	6.46506	11.156	12.6643	9.1934	4.1515	0.769	5.40892	0.0534646	10.8524	4.34889	0.669126
3205	2012	苏州市	4.60175	8.76719	6.47358	11.2684	12.6554	9.24879	4.21317	0.817305	5.53042	0.059804	10.9617	4.40066	0.671031
3205	2013	苏州市	4.60175	8.75275	6.4828	11.818	12.5937	9.27837	4.32371	0.878723	5.61101	0.0629737	11.0109	4.42715	0.671154
3205	2014	苏州市	4.60175	8.78406	6.49391	11.3857	12.5751	9.33397	4.38201	0.966771	5.69036	0.058091	11.1118	4.46199	0.682434
3205	2015	苏州市	4.59142		6.50281	11.4245	12.555	9.36692	4.44614	1.02812	5.76832	0.057839	11.1885	4.49326	0.675605
3205	2016	苏州市	4.59142		6.51915	11.4803	12.4486	9.40451	4.49697	1.09596	6.15698	0.0588705	11.2882	4.52251	0.681577
3205	2017	苏州市	4.59142		6.53814	11.5919	12.5962	9.4265	4.39737	1.07598	6.42325	0.0700139	11.3777	4.54536	0.673835
3205	2018	苏州市	4.59142		6.55678	11.6054	12.7382	9.45525	4.4118	1.05786	6.37698	0.0779828	11.4555	4.57291	0.658645
3205	2019	苏州市	4.59142		6.58341	11.6365	12.6164	9.48067	4.42945	1.08529	6.5027	0.084793	11.5671	4.59822
3206	2009	南通市	4.53813	7.82745	6.63681	10.2824	9.59606	8.39163	3.46051	0.640026	4.08261	0.0300455	10.4694	4.07584	0.120825
3206	2010	南通市	4.54177	8.13031	6.63715	10.4501	9.81456	8.38435	3.51421	0.676369	4.41884	0.0315464	10.5827	4.13053	0.110054
3206	2011	南通市	4.54902	8.19389	6.63975	10.5552	10.0324	8.2695	3.60751	0.707425	4.64986	0.0311625	10.7048	4.19349	0.11001
3206	2012	南通市	4.53813	8.29587	6.64014	10.6672	10.0362	8.2923	3.69071	0.756167	4.75695	0.028011	10.8077	4.25183	0.111089
3206	2013	南通市	4.54902	8.27312	6.64183	10.7096	10.0952	8.38981	3.73987	0.82688	4.80205	0.0330766	10.9794	4.29327	0.11093
3206	2014	南通市	4.53813	8.24595	6.64327	10.8685	10.1396	8.50492	3.79601	0.889217	4.85981	0.0335415	11.0555	4.34311	0.309102
3206	2015	南通市	4.52712		6.64219	10.9404	10.1467	8.49454	3.82212	0.94574	4.90527	0.0324045	11.1055	4.37438	0.320456
3206	2016	南通市	4.5308		6.64249	11.0292	10.1424	8.50451	3.9069	1.01922	5.4161	0.0304756	11.1808	4.40169	0.292631
3206	2017	南通市	4.52342		6.63857	11.1059	10.29	8.52298	3.77423	1.01987	5.6685	0.0336272	11.2294	4.42341	0.29789
3206	2018	南通市	4.51598		6.63726	11.1954	10.4411	8.52991	3.83792	1.03381	5.67693	0.0430685	11.28	4.45116	0.313789
3206	2019	南通市	4.52342		6.63332	11.3025	10.4003	8.57942	3.87068	0.945753	5.86909	0.0339386	11.3713	4.4766
3207	2009	连云港市	4.39727	7.64056	6.19571	9.61066	8.59919	7.48493	3.09113	0.805904	4.13003	0.0184993	10.2939	3.95564	0.326723
3207	2010	连云港市	4.37604	7.78874	6.21006	9.88641	8.81709	7.48717	3.0985	0.854276	3.79098	0.0210351	10.4293	3.9993	0.33458
3207	2011	连云港市	4.37604	7.88144	6.22495	9.99922	9.12905	7.48493	3.13742	0.843874	3.92257	0.0214558	10.5666	4.05968	0.343131
3207	2012	连云港市	4.36308	8.0344	6.23637	10.1285	9.24971	7.48437	3.38542	0.862445	4.07686	0.0239727	10.6949	4.10469	0.346597
3207	2013	连云港市	4.32767	8.02445	6.25421	10.0607	8.98112	7.55643	3.42888	0.927384	4.15246	0.0244585	10.7417	4.14588	0.35698
3207	2014	连云港市	3.95544	8.05623	6.26625	10.3092	9.14513	7.55799	3.44626	0.915194	4.21951	0.0266976	10.8707	4.20455	0.437557
3207	2015	连云港市	4.36308		6.27393	10.3866	9.14748	7.68064	3.48868	0.958238	4.29046	0.0259204	10.9359	4.23701	0.450599
3207	2016	连云港市	4.34995		6.2804	10.4698	9.02668	7.66294	3.6929	0.976303	4.74493	0.0268814	11.0229	4.26349	0.468105
3207	2017	连云港市	4.29564		6.27852	10.4558	9.20565	7.72046	3.44877	0.972175	4.98689	0.0225485	11.1523	4.28589	0.417566
3207	2018	连云港市	4.32316		6.2804	10.564	9.40115	7.75319	3.5296	1.02597	5.01662	0.0236447	11.236	4.31059	0.417584
3207	2019	连云港市	4.35434		6.2804	10.6898	9.38642	7.77402	3.57032	1.03689	5.16285	0.0301912	#NUM!	4.3377
3208	2009	淮安市	4.17202	7.63144	6.2807	9.69619	7.53164	8.14526	3.09618	0.755891	3.35306	0.019564	10.2463	3.97433	0.378643
3208	2010	淮安市	4.39306	7.72313	6.28923	9.95354	7.88842	8.14613	3.19881	0.842219	3.38439	0.00217433	10.3976	4.04324	0.37905
3208	2011	淮安市	4.38458	7.90754	6.29748	10.0903	8.17411	8.13124	3.34529	0.846609	3.76792	0.021064	10.5182	4.12343	0.387527
3208	2012	淮安市	4.41806	8.09505	6.30408	10.2207	8.54639	8.13447	3.53305	0.881388	3.86619	0.0218921	10.6447	4.16011	0.385172
3208	2013	淮安市	4.40146	8.03153	6.31536	10.1877	8.32441	8.12504	3.66883	0.958635	3.98192	0.0230651	10.726	4.22435	0.401571
3208	2014	淮安市	4.34553	8.04436	6.32847	10.4454	8.41225	8.12622	3.70858	0.996759	4.07754	0.024597	10.8455	4.16741	0.34352
3208	2015	淮安市	4.38458		6.33585	10.5403	8.41874	8.22309	3.74808	1.07147	4.15888	0.0235136	10.9193	4.20049	0.430827
3208	2016	淮安市	4.39727		6.34212	10.6341	8.2673	8.24197	3.80431	1.14753	4.70953	0.0192153	10.9961	4.22819	0.453993
3208	2017	淮安市	4.36742		6.32972	10.6877	8.5826	8.31703	3.46149	1.12561	4.98648	0.0215353	11.0764	4.25013	0.33779
3208	2018	淮安市	4.38032		6.32972	10.7409	8.70703	8.32676	3.50103	1.15008	5.02131	0.0192076	11.1771	4.2791	0.352946
3208	2019	淮安市	4.34995		6.32794	10.8118	8.65516	8.37931	3.57535	1.15499	5.18601	0.0171407	11.2628	4.30807
3209	2009	盐城市	4.49334	7.63754	6.69996	9.81579	7.79576	7.94023	3.09025	0.717583	3.75841	0.0216826	10.1915	4.01611	0.10697
3209	2010	盐城市	4.47017	7.77982	6.70456	10.0455	8.07299	7.98207	3.14172	0.786102	4.07244	0.0206263	10.3243	4.08012	0.11071
3209	2011	盐城市	4.49715	7.97079	6.71016	10.1732	8.36991	7.95683	3.26477	0.802474	4.30068	0.0292262	10.4772	4.12018	0.114117
3209	2012	盐城市	4.47407	8.05753	6.71223	10.2972	8.44405	7.97143	3.42439	0.808625	4.41316	0.0340488	10.6056	4.18837	0.115125
3209	2013	盐城市	4.48183	8.0658	6.71393	10.2665	8.50426	7.99429	3.55691	0.850807	4.47107	0.0356143	10.6981	4.22214	0.127592
3209	2014	盐城市	4.46626	8.04044	6.71962	10.4912	8.62576	8.014	3.70516	0.877301	4.52179	0.0391761	10.7819	4.18673	0.168859
3209	2015	盐城市	4.44646	8.11339	6.71905	10.5723	8.71157	8.02257	3.76223	0.921512	4.58497	0.0387373	10.8864	4.21851	0.177978
3209	2016	盐城市	4.43843	8.04281	6.72263	10.6473	8.70607	8.17273	3.79979	0.971771	5.15906	0.0443087	10.9717	4.24418	0.183838
3209	2017	盐城市	4.43843	8.09633	6.71659	10.7546	8.81965	8.19008	3.58456	1.00224	5.4011	0.0334501	11.071	4.26562	0.197794
3209	2018	盐城市	4.45443	8.18378	6.71538	10.7782	8.96646	8.2033	3.565	1.01674	5.4318	0.0338599	11.1761	4.29515	0.200183
3209	2019	盐城市	4.45443	8.24099	6.71052	10.8195	8.98693	8.26385	3.57714	1.14302	5.64159	0.0303583	11.3478	4.32102
3210	2009	扬州市	4.51598	7.93473	6.12861	10.3535	9.00829	8.35397	3.4508	0.642477	4.04182	0.0257254	10.329	4.05839	0.196027
3210	2010	扬州市	4.49715	8.13109	6.12931	10.4988	9.38232	8.35067	3.46527	0.682301	4.22829	0.0336127	10.4754	4.10863	0.265964
3210	2011	扬州市	4.47407	8.19651	6.13144	10.6065	9.60779	8.42836	3.50292	0.712873	4.21479	0.036658	10.6037	4.169	0.276222
3210	2012	扬州市	4.49334	8.36472	6.12774	10.717	9.59838	8.41892	3.54337	0.754957	4.30649	0.0344485	10.7747	4.21727	0.283993
3210	2013	扬州市	4.46233	8.37462	6.13079	10.783	9.46324	8.50714	3.61335	0.820641	4.34692	0.032774	10.8716	4.24682	0.291719
3210	2014	扬州市	4.45443	8.3812	6.13405	10.9334	9.49798	8.49352	3.63448	0.840407	4.41884	0.0307377	10.9533	4.26522	0.302091
3210	2015	扬州市	4.43843		6.13366	11.0026	9.53857	8.47241	3.65688	0.876139	4.47734	0.0297891	11.0649	4.29623	0.320303
3210	2016	扬州市	4.44646		6.13556	11.0964	9.48426	8.4722	3.68568	0.910235	4.99043	0.0256383	11.1215	4.32354	0.355783
3210	2017	扬州市	4.43439		6.13123	11.1968	9.62662	8.56617	3.56524	0.939876	5.21982	0.0295101	11.1797	4.34425	0.373377
3210	2018	扬州市	4.42626		6.12905	11.243	9.78064	8.60758	3.61889	0.979548	5.19905	0.0284884	11.2384	4.37508	0.39
3210	2019	扬州市	4.43439		6.12468	11.3069	9.73497	8.64822	3.6616	1.00031	5.35746	0.0283356	11.3125	4.40987
3211	2009	镇江市	4.44245	7.86958	5.59798	10.7827	9.64345	8.52516	3.43575	0.641211	3.61362	0.0305634	10.4401	4.08625	0.401167
3211	2010	镇江市	4.42626	8.0625	5.60105	10.7386	9.90008	8.54189	3.46784	0.700927	3.76584	0.0329414	10.5368	4.12463	0.41964
3211	2011	镇江市	4.47017	8.31194	5.60543	10.8336	10.1273	8.57187	3.61999	0.737423	4.01006	0.0345213	10.661	4.19084	0.442152
3211	2012	镇江市	4.45839	8.39253	5.60359	10.9586	10.2377	8.53326	3.74546	0.771454	3.92731	0.0435176	10.7711	4.25278	0.470935
3211	2013	镇江市	4.45045	8.25922	5.60507	11.2032	10.0345	8.55564	3.84003	0.844888	4.09151	0.0373948	10.9106	4.29656	0.492466
3211	2014	镇江市	4.43843	8.31185	5.60617	11.1501	10.0548	8.57998	3.84688	0.919557	4.12713	0.0380682	10.9792	4.32858	0.506129
3211	2015	镇江市	4.42626	8.30481	5.60459	11.2104	10.0407	8.61269	3.82022	0.951169	4.18965	0.0351848	11.0567	4.35905	0.512132
3211	2016	镇江市	4.43033	8.18667	5.6058	11.2923	10.0834	8.64647	3.84466	0.97608	4.68213	0.0371411	11.14	4.38718	0.520074
3211	2017	镇江市	4.43033	8.30355	5.60212	11.292	10.131	8.64734	3.69063	0.955465	4.92115	0.0327261	11.2294	4.40887	0.526827
3211	2018	镇江市	4.43033	8.58383	5.60212	11.2911	10.2946	8.694	3.74065	0.978954	4.89268	0.0404014	11.2849	4.43581	0.53563
3211	2019	镇江市	4.42626	8.71206	5.59842	11.3078	10.2521	8.73004	3.76464	0.988687	5.08491	0.0392708	11.3738	4.46127
3212	2009	泰州市	4.45045	7.95629	6.22254	10.1558	8.98297	7.70481	3.31588	0.619413	3.66663	0.0214395	10.3022	4.04937	0.174775
3212	2010	泰州市	4.45839	8.01881	6.22387	10.3779	9.3289	7.8144	3.29719	0.685011	3.91999	0.0203123	10.4484	4.0905	0.187695
3212	2011	泰州市	4.46233	8.17395	6.22871	10.4886	9.59993	7.83953	3.36954	0.717996	4.16961	0.0201522	10.5539	4.15881	0.209281
3212	2012	泰州市	4.42217	8.40944	6.22733	10.5989	9.51768	7.9047	3.5147	0.749646	4.25689	0.0193393	10.6685	4.21746	0.271505
3212	2013	泰州市	4.42626	8.35302	6.23009	10.6053	9.45766	7.9179	3.6033	0.809034	4.30041	0.0224235	10.7535	4.26062	0.282242
3212	2014	泰州市	4.40979	8.32989	6.23147	10.8052	9.48483	7.93773	3.6487	0.862582	4.31749	0.0206121	10.8856	4.29041	0.300758
3212	2015	泰州市	4.41806	8.25271	6.23019	10.8822	9.43141	8.01632	3.68794	0.915457	4.36945	0.0260758	10.966	4.32238	0.320118
3212	2016	泰州市	4.40146	8.25922	6.23048	10.9808	9.46495	8.05007	3.76216	0.996897	4.90527	0.0259506	11.0198	4.3518	0.323446
3212	2017	泰州市	4.41394	8.21483	6.22456	11.1585	9.71479	8.07807	3.56939	1.00187	5.16461	0.0279526	11.0899	4.37701	0.255785
3212	2018	泰州市	4.41394	#NUM!	6.22059	11.148	9.89464	8.09529	3.69547	0.983385	5.11265	0.028408	11.1683	4.40634	0.281437
3212	2019	泰州市	4.42217	#NUM!	6.21661	11.1553	9.88958	8.10682	3.76208	0.916428	5.32718	0.0298701	11.2885	4.43613
3213	2009	宿迁市	4.18769	7.27725	6.29268	9.38738	6.67871	6.50429	3.08943	0.742804	3.04643	0.0184351	10.0779	3.87157	0.126858
3213	2010	宿迁市	3.9939	7.47713	6.30313	9.70568	7.29837	6.55108	3.19111	0.830363	3.43076	0.018962	10.226	3.93125	0.126644
3213	2011	宿迁市	4.32767	7.62162	6.31915	9.85621	7.83132	6.81674	3.30944	0.808212	3.58269	0.0208639	10.3734	4.0267	0.130662
3213	2012	宿迁市	4.37604	7.90425	6.32847	9.98899	8.10497	6.78333	3.36349	0.806835	3.80955	0.0263327	10.4885	4.07423	0.135553
3213	2013	宿迁市	4.39727	7.82854	6.34931	9.92008	8.19335	6.87213	3.5003	0.832516	3.93828	0.029644	10.6746	4.11843	0.140003
3213	2014	宿迁市	4.17202	7.82323	6.36423	10.2067	8.287	6.84482	3.54613	0.804798	4.00733	0.028421	10.7662	4.12914	0.144112
3213	2015	宿迁市	4.33664	#NUM!	6.3738	10.2876	7.90756	6.80683	3.67759	0.811331	4.06044	0.0212923	10.8621	4.16117	0.144983
3213	2016	宿迁市	4.32767	#NUM!	6.38351	10.3774	7.85641	6.82655	3.75371	0.821004	4.66344	0.0203264	10.9303	4.19092	0.151658
3213	2017	宿迁市	4.34995	#NUM!	6.38182	10.3716	8.07783	6.84907	3.82547	0.849877	4.92297	0.0176715	10.9978	4.21061	0.15912
3213	2018	宿迁市	4.3411	#NUM!	6.38182	10.4713	8.32467	6.97635	3.86199	0.914657	4.99525	0.0270933	11.0835	4.23691	0.168818
3213	2019	宿迁市	4.32767	#NUM!	6.38351	10.5888	8.28211	7.10363	3.89684	1.0951	5.19144	0.0293431	11.191	4.2651
3301	2009	杭州市	4.59832	8.76701	6.52705	10.7738	10.6165	10.1172	3.93124	1.03619	5.18369	0.0450085	10.6907	4.25411	0.543621
3301	2010	杭州市	4.59488	9.00735	6.53542	10.8016	10.8253	10.1268	3.99112	1.0185	5.38633	0.0467997	10.7949	4.30576	0.565229
3301	2011	杭州市	4.59832	9.26	6.54492	10.8791	11.0363	10.1556	4.06149	1.04053	5.48538	0.0467188	10.9043	4.33049	0.562455
3301	2012	杭州市	4.59488	9.14628	6.55179	10.9808	10.9766	10.192	4.15768	1.11242	5.62007	0.0511113	10.9405	4.35253	0.579423
3301	2013	杭州市	4.59488	9.1369	6.56046	11.2608	10.9571	10.2235	4.20486	1.20593	5.82491	0.0540587	11.083	4.39503	0.588991
3301	2014	杭州市	4.59832	9.22489	6.5734	11.1372	10.9743	10.2494	4.27403	1.32262	5.63121	0.054525	11.1679	#NUM!	0.635036
3301	2015	杭州市	4.59832	9.12747	6.58417	11.2087	10.9504	10.2705	4.40082	1.49737	5.68698	0.0581919	11.2621	#NUM!	0.688098
3301	2016	杭州市	4.59832	9.15053	6.60123	11.3004	10.9736	10.2827	4.47407	1.67161	6.09582	0.0533495	11.3754	#NUM!	0.713873
3301	2017	杭州市	4.59832	9.21896	6.62539	11.3556	11.0713	10.3037	4.53353	1.80104	6.23184	0.0599148	11.4791	#NUM!	0.737791
3301	2018	杭州市	4.59832	9.45438	6.65157	11.3595	11.1502	10.3172	4.57615	1.88798	6.23292	0.0688429	11.5779	#NUM!	0.769761
3301	2019	杭州市	4.59832	9.59305	6.67834	11.4352	11.1524	10.3561	4.6109	2.08659	6.26203	0.0758828	11.6978	#NUM!
3302	2009	宁波市	4.58099	8.61506	6.34742	10.7317	11.2046	8.84405	3.68898	0.759532	4.91265	0.033528	10.5748	4.24603	0.535344
3302	2010	宁波市	4.58099	8.84704	6.35277	10.795	11.4675	8.87431	3.74616	0.733318	5.14749	0.0368634	10.68	4.28825	0.571079
3302	2011	宁波市	4.57749	9.02959	6.3568	10.8671	11.6528	9.11449	3.74869	0.747553	5.47235	0.0375013	10.8149	4.33636	0.58314
3302	2012	宁波市	4.57749	8.96065	6.35905	10.9496	11.6176	8.90572	3.81869	0.812553	5.4432	0.0391187	10.9377	4.35959	0.597759
3302	2013	宁波市	4.58099	8.95758	6.36337	11.3014	11.5871	8.92585	3.87848	0.858294	5.52146	0.0399788	11.0533	4.36416	0.627424
3302	2014	宁波市	4.58796	8.92232	6.36956	11.0833	11.6098	8.9629	3.92773	0.842669	5.63835	0.0427846	11.1595	#NUM!	0.507084
3302	2015	宁波市	4.58796	8.86999	6.37429	11.1167	11.5719	9.03801	3.98978	0.883484	5.71043	0.0377677	11.2251	#NUM!	0.577377
3302	2016	宁波市	4.58448	8.8527	6.38182	11.1842	11.5267	8.99417	4.03485	0.881886	5.81711	0.0439188	11.3345	#NUM!	0.590017
3302	2017	宁波市	4.58448	8.88032	6.39192	11.2694	11.7067	9.03979	4.04616	0.8648	5.95064	0.0416757	11.4263	#NUM!	0.622819
3302	2018	宁波市	4.58448	9.03066	6.40192	11.3039	11.8918	9.03706	4.07793	0.895501	6.04025	0.0490965	11.5359	#NUM!	0.652878
3302	2019	宁波市	4.57397	9.13581	6.41017	11.3722	11.9151	9.0902	4.11802	1.01677	6.05329	0.0702286	11.6162	#NUM!
3303	2009	温州市	4.50095	8.81691	6.65815	10.1094	9.37222	8.39231	3.26416	0.882822	4.83708	0.0226296	10.4309	4.25103	0.188904
3303	2010	温州市	4.50095	9.25975	6.66797	10.1761	9.57337	8.80927	3.33182	0.84638	5.15213	0.0214591	10.5349	4.29737	0.18616
3303	2011	温州市	4.51971	9.21042	6.68261	10.2554	9.81151	8.43272	3.3274	0.880288	5.18571	0.019761	10.6536	4.36805	0.187916
3303	2012	温州市	4.50095	9.38557	6.68486	10.1841	9.73891	8.48612	3.45988	0.918505	5.30653	0.0219299	10.7834	4.37976	0.196172
3303	2013	温州市	4.5308	9.39296	6.69357	10.3943	9.67386	8.50249	3.58715	0.929293	5.46781	0.0228135	10.9271	4.40865	0.206329
3303	2014	温州市	4.51598	9.31679	6.70159	10.3473	9.6607	8.52853	3.63575	1.06194	5.56452	0.023116	11.0004	#NUM!	0.224677
3303	2015	温州市	4.51971	9.13747	6.69853	10.4158	9.60714	8.55814	3.76976	1.21919	5.66296	0.0210651	11.0731	#NUM!	0.220379
3303	2016	温州市	4.50095	9.01414	6.70686	10.4992	9.54351	8.59063	3.7587	1.36686	5.77144	0.0201131	11.1572	#NUM!	0.226945
3303	2017	温州市	4.50095	9.03262	6.71538	10.5246	9.63775	8.62694	3.78493	1.44999	5.90055	0.020696	11.2369	#NUM!	0.231737
3303	2018	温州市	4.50849	8.95126	6.72022	10.5918	9.83417	8.65155	3.80958	1.46452	6.01689	0.0208819	11.3246	#NUM!	0.240613
3303	2019	温州市	4.51598	9.01285	6.72383	10.6741	9.76544	8.72486	3.82971	1.29536	6.00305	0.0217025	11.4151	#NUM!
3304	2009	嘉兴市	4.51971	8.12323	5.82777	10.4298	10.4617	7.5984	3.63271	0.62742	4.1693	0.0366245	10.3723	4.18642	0.296956
3304	2010	嘉兴市	4.52712	8.26	5.83364	10.5095	10.6967	7.85825	3.71766	0.622312	4.35799	0.0378583	10.5001	4.21903	0.308044
3304	2011	嘉兴市	4.52712	8.46078	5.83802	10.573	10.9341	7.94023	3.80773	0.648576	4.52168	0.0393837	10.6686	4.29081	0.301364
3304	2012	嘉兴市	4.52712	8.49436	5.84209	10.6469	10.9227	8.07403	3.89693	0.708698	4.7218	0.0401046	10.7858	4.33686	0.313732
3304	2013	嘉兴市	4.52342	8.50681	5.84615	11.0005	10.9542	7.97591	3.97385	0.732791	4.88075	0.0397434	10.8961	4.39534	0.321143
3304	2014	嘉兴市	4.54177	8.50542	5.85249	10.7913	10.9942	8.00269	4.05045	0.768701	4.95583	0.042063	11.0072	#NUM!	0.331292
3304	2015	嘉兴市	4.54177	8.45807	5.85645	10.83	10.9167	7.77654	4.14906	0.825664	4.99721	0.0385667	11.1227	#NUM!	0.337784
3304	2016	嘉兴市	4.54177	8.45353	5.86363	10.9083	10.937	7.7907	4.19185	0.852872	5.09987	0.0405608	11.2096	#NUM!	0.405758
3304	2017	嘉兴市	4.53813	8.4935	5.87493	10.9982	11.0996	8.03268	4.12587	0.83137	5.16644	0.0409365	11.3258	#NUM!	0.357778
3304	2018	嘉兴市	4.52712	8.8168	5.8861	11.0596	11.2951	8.05007	4.15253	0.812524	5.25906	0.0405333	11.4114	#NUM!	0.424396
3304	2019	嘉兴市	4.51225	8.97357	5.89715	11.1335	11.2165	8.28046	4.17793	0.81481	5.23159	0.0430818	11.4903	#NUM!
3305	2009	湖州市	4.43439	8.07052	5.55748	10.2855	9.46218	7.0775	3.58072	0.666221	3.67605	0.0299419	10.4294	4.16319	0.547157
3305	2010	湖州市	4.43843	8.27682	5.5606	10.3694	9.77755	7.10988	3.61297	0.674816	3.92986	0.028893	10.5047	4.2097	0.5581
3305	2011	湖州市	4.44646	8.44858	5.5649	10.4515	10.0168	7.41518	3.67858	0.716794	3.97687	0.0301534	10.6239	4.25926	0.354093
3305	2012	湖州市	4.43033	8.47124	5.56605	10.5418	10.0079	7.55591	3.73796	0.739198	4.09534	0.0309604	10.7427	4.29881	0.407352
3305	2013	湖州市	4.43843	8.45516	5.57025	10.7215	10.0266	7.5807	3.79658	0.759966	4.39778	0.035882	10.852	4.34492	0.427218
3305	2014	湖州市	4.48183	8.46024	5.57519	10.6981	10.0545	7.28824	3.78632	0.837314	4.47734	0.0310883	10.941	#NUM!	0.387623
3305	2015	湖州市	4.45443	8.37618	5.57485	10.7493	10.0846	7.30182	3.9172	0.921209	4.64439	0.0306648	11.0219	#NUM!	0.396226
3305	2016	湖州市	4.47407	8.41064	5.57973	10.8231	10.1004	7.32053	3.88028	0.961818	4.77068	0.0322971	11.0829	#NUM!	0.440602
3305	2017	湖州市	4.48183	8.39997	5.5835	10.8678	10.228	7.39511	3.9606	1.003	5.06107	0.0347574	11.1891	#NUM!	0.464682
3305	2018	湖州市	4.45045	8.5637	5.58725	10.9197	10.4348	7.41035	3.93043	1.03464	5.26321	0.0396925	11.3098	#NUM!	0.466978
3305	2019	湖州市	4.44646	8.772	5.59099	11.0391	10.3617	7.48324	4.14556	0.873279	5.31925	0.0400863	11.4035	#NUM!
3306	2009	绍兴市	4.48952	8.31557	6.08163	10.6202	10.3826	7.84815	3.50386	0.64029	4.29429	0.0459789	10.3891	4.22029	0.218427
3306	2010	绍兴市	4.51971	8.50055	6.08429	10.7108	10.6148	7.8973	3.57137	0.688704	4.4613	0.0430472	10.4667	4.26167	0.229295
3306	2011	绍兴市	4.50849	8.63877	6.08677	10.8195	10.8477	7.92335	3.63183	0.722636	4.67851	0.0486733	10.5918	4.30863	0.235617
3306	2012	绍兴市	4.51225	8.69321	6.08859	10.911	10.7866	7.96346	3.73699	0.767842	4.8343	0.0474724	10.728	4.34643	0.471202
3306	2013	绍兴市	4.50095	8.69681	6.09063	10.9871	10.759	8.2446	3.80533	0.79466	4.90179	0.0508571	10.8273	4.38862	0.487946
3306	2014	绍兴市	4.51971	8.75148	6.09357	10.9505	10.7809	8.2718	3.84933	0.839456	5.03695	0.0532713	10.9108	#NUM!	0.496017
3306	2015	绍兴市	4.51225	8.60939	6.09382	10.9879	10.6405	8.28198	3.95632	0.894037	5.10595	0.0497722	10.9807	#NUM!	0.480989
3306	2016	绍兴市	4.51225	8.57302	6.09807	11.0443	10.5754	8.31189	4.03752	0.910285	5.1985	0.0501484	11.0251	#NUM!	0.493565
3306	2017	绍兴市	4.48952	8.535	6.10032	11.0704	10.6613	8.39638	3.86342	0.970002	5.30291	0.0554815	11.1197	#NUM!	0.525839
3306	2018	绍兴市	4.50473	8.63801	6.10256	11.0973	10.849	8.47261	3.88025	0.99892	5.38688	0.0567193	11.2302	#NUM!	0.544241
3306	2019	绍兴市	4.51971	8.84602	6.10479	11.1494	10.7869	8.50997	3.89405	1.01111	5.3799	0.0731712	11.3003	#NUM!
3307	2009	金华市	4.47407	8.11172	6.13919	10.1604	9.53968	8.20358	3.41813	0.818394	4.32836	0.0376107	10.4565	4.2	0.153541
3307	2010	金华市	4.50473	8.34734	6.14558	10.2419	9.83722	8.25894	3.51047	0.830602	4.51525	0.0357062	10.5833	4.2402	0.156491
3307	2011	金华市	4.51225	8.48167	6.15082	10.3136	10.0713	8.2123	3.57043	0.871968	4.75557	0.0354981	10.6658	4.3011	0.158011
3307	2012	金华市	4.50849	8.65508	6.15401	10.41	10.3765	8.27919	3.7073	0.915914	4.8822	0.0383177	10.7621	4.34191	0.161977
3307	2013	金华市	4.49334	8.82009	6.15994	10.626	10.7165	8.37055	3.82402	0.94963	5.10625	0.0376616	10.9193	4.36496	0.165186
3307	2014	金华市	4.49715	8.76976	6.16353	10.5731	10.8901	8.49883	3.8864	1.03509	5.273	0.037929	10.9296	#NUM!	0.167751
3307	2015	金华市	4.51598	8.84864	6.1698	10.6229	11.0596	7.5761	3.9716	1.10523	5.27811	0.0346527	11.1092	#NUM!	0.203555
3307	2016	金华市	4.51598	8.83641	6.17587	10.6849	11.0573	7.7111	4.02513	1.15197	5.33272	0.0335871	11.1977	#NUM!	0.214609
3307	2017	金华市	4.52712	8.71811	6.18621	10.69	11.1084	8.41737	4.01047	1.27649	5.5354	0.0347429	11.3169	#NUM!	0.216708
3307	2018	金华市	4.52342	8.86217	6.19236	10.7129	11.2789	8.44484	4.09264	1.27123	5.66077	0.0368306	11.3926	#NUM!	0.218984
3307	2019	金华市	4.5308	8.96013	6.19848	10.8055	11.3496	8.51097	4.12059	1.40808	5.71959	0.0373208	11.4146	#NUM!
3308	2009	衢州市	3.86664	7.75539	5.5209	9.84937	8.09192	6.2672	3.27665	0.665837	2.85474	0.0228525	10.5737	4.15076	0.227472
3308	2010	衢州市	4.198	7.96564	5.52641	9.96184	8.51237	6.2519	3.25346	0.666747	3.16548	0.0256428	10.6932	4.17222	0.232898
3308	2011	衢州市	4.22332	8.27912	5.53181	10.0886	8.8793	6.20859	3.35929	0.650542	3.33648	0.0258383	10.8207	4.21896	0.246163
3308	2012	衢州市	4.2183	8.49613	5.5326	10.1427	8.97844	6.24804	3.45597	0.728512	3.57823	0.026354	10.9097	4.21176	0.25716
3308	2013	衢州市	4.22332	8.44711	5.53812	10.218	9.13259	6.36303	3.54756	0.751052	3.76236	0.0298562	10.996	4.2407	0.264685
3308	2014	衢州市	4.28629	8.43343	5.544	10.2729	9.27666	6.39526	3.6404	0.847307	3.93183	0.030508	11.0833	#NUM!	0.274046
3308	2015	衢州市	4.198	8.37403	5.54666	10.4742	9.27427	6.50279	3.75132	0.985061	4.04305	0.0294454	11.2312	#NUM!	0.279961
3308	2016	衢州市	4.24312	8.34472	5.54908	10.5431	9.24976	6.54822	3.83924	1.06058	3.98898	0.0282911	11.3566	#NUM!	0.285659
3308	2017	衢州市	4.29097	8.48605	5.55296	10.5645	9.50661	6.58341	3.80761	1.11894	4.42903	0.0301239	11.4808	#NUM!	0.29907
3308	2018	衢州市	4.26254	8.70319	5.55296	10.6203	9.54123	6.55393	3.88619	1.10018	4.49981	0.0311286	11.5692	#NUM!	0.312907
3308	2019	衢州市	4.23327	8.82129	5.55296	10.6722	9.55648	6.64639	3.94729	1.28376	4.47643	0.0342918	11.6806	#NUM!
3309	2009	舟山市	4.25287	8.4567	4.57234	10.6384	10.8213	6.92461	3.65851	0.962623	2.98163	0.0254498	10.6108	4.18287	0.533326
3309	2010	舟山市	3.72902	8.54972	4.57234	10.754	11.2036	6.9344	3.73635	0.985373	3.13114	0.0232219	10.6836	4.22316	0.541649
3309	2011	舟山市	4.11795	8.8158	4.57471	10.8702	11.4331	6.93925	3.73028	0.995389	3.27563	0.0185608	10.8763	4.28292	0.533436
3309	2012	舟山市	4.04299	8.89829	4.57677	10.9686	11.5611	6.90875	3.84875	1.01107	3.41871	0.0224664	10.9557	4.32135	0.570092
3309	2013	舟山市	3.71249	8.90518	4.5778	11.054	11.3036	6.96508	3.86057	1.02933	3.57235	0.0211905	11.0557	4.37035	0.586359
3309	2014	舟山市	4.07249	8.99504	4.57985	10.9804	11.2608	6.9976	3.94729	1.15007	4.86753	0.023786	11.1414	#NUM!	0.594392
3309	2015	舟山市	3.96842	8.90647	4.57842	11.0432	11.2176	7.10906	4.03409	1.18366	4.97673	0.0212858	11.2215	#NUM!	0.606598
3309	2016	舟山市	4.07829	8.70936	4.57471	11.155	11.1371	7.15149	3.93646	1.1851	3.82864	0.0234636	11.2937	#NUM!	0.603093
3309	2017	舟山市	4.08405	8.73456	4.57471	11.1023	11.2508	7.17549	3.95362	1.67914	3.95163	0.0214799	11.4405	#NUM!	0.611649
3309	2018	舟山市	4.0549	8.94543	4.57471	11.1394	11.6935	7.20638	4.07316	1.74078	4.01458	0.0219933	11.4967	#NUM!	0.576495
3309	2019	舟山市	4.16144	9.07274	4.57471	11.1686	11.5241	7.23993	4.06151	1.57649	4.02981	0.0230748	11.5753	#NUM!
3310	2009	台州市	4.51225	8.32046	6.36039	10.1946	9.57137	7.32647	3.26603	0.807909	4.22393	0.0260946	10.5138	4.21458	0.239445
3310	2010	台州市	4.48183	8.51147	6.36843	10.2733	9.86749	7.36455	3.3174	0.806566	4.45848	0.0258526	10.6107	4.25365	0.24804
3310	2011	台州市	4.50473	8.57712	6.37468	10.32	10.0686	7.37463	3.30722	0.835567	4.72437	0.0212491	10.6501	4.29684	0.255888
3310	2012	台州市	4.48952	8.72581	6.38182	10.3743	10.0509	7.38771	3.40564	0.909403	4.84056	0.0274142	10.7581	4.31477	0.271448
3310	2013	台州市	4.47017	8.79458	6.38688	10.4619	10.0406	7.37337	3.46705	0.939885	5.01867	0.0268343	10.8316	4.34659	0.285329
3310	2014	台州市	4.49334	8.78349	6.39208	10.5237	10.0307	7.4055	3.57597	1.00889	5.12396	0.0264086	10.9122	#NUM!	0.215368
3310	2015	台州市	4.49334	8.6828	6.39274	10.5642	9.99604	7.39817	3.68146	1.12044	5.18739	0.0365361	10.9546	#NUM!	0.216483
3310	2016	台州市	4.45839	8.67678	6.39693	10.6412	9.94769	7.41878	3.7556	1.14915	5.33754	0.0224055	11.0793	#NUM!	0.219139
3310	2017	台州市	4.47407	8.67554	6.40357	10.7255	10.1232	7.46221	3.72126	1.12548	5.42168	0.0243683	11.168	#NUM!	0.221587
3310	2018	台州市	4.46626	8.6459	6.40523	10.7928	10.2939	7.48773	3.79387	1.11234	5.50154	0.025949	11.2603	#NUM!	0.223015
3310	2019	台州市	4.48183	8.74252	6.40853	10.8338	10.2389	7.61184	3.82289	1.07358	5.5343	0.0373708	11.3572	#NUM!
3311	2009	丽水市	3.88082	8.34013	5.55059	9.79162	7.99849	7.05099	3.23112	0.854194	2.96269	0.0186822	10.6248	4.14749	0.121779
3311	2010	丽水市	4.21326	8.47828	5.55933	9.99905	8.27042	7.05704	3.32222	0.788101	3.22287	0.0181044	10.7139	4.18656	0.129168
3311	2011	丽水市	3.52012	8.38567	5.52665	10.1209	8.64986	7.05531	3.51219	0.805963	3.40552	0.019332	10.801	4.20008	0.134501
3311	2012	丽水市	4.15611	8.56647	5.57063	10.2361	8.63746	7.04925	3.49306	0.812525	3.63072	0.0210907	10.9439	4.25232	0.13399
3311	2013	丽水市	4.10115	8.69309	5.57557	10.1073	8.71768	7.07581	3.62098	0.804499	3.80688	0.0195719	11.0089	4.29686	0.138088
3311	2014	丽水市	4.30949	8.6129	5.58237	10.3958	8.81326	7.1624	3.69787	0.905176	3.93183	0.0212037	11.0989	#NUM!	0.139688
3311	2015	丽水市	4.19286	8.73883	5.58492	10.4331	8.96458	6.98841	3.77685	1.00816	4.04305	0.0195069	11.2546	#NUM!	0.144142
3311	2016	丽水市	4.2283	8.67244	5.59099	10.5074	8.99148	7.02731	3.83309	1.0511	4.18965	0.0186027	11.3511	#NUM!	0.146989
3311	2017	丽水市	4.10678	8.61747	5.59471	10.5013	8.97576	7.04925	3.80144	1.26893	4.3386	0.0191916	11.4358	#NUM!	0.146444
3311	2018	丽水市	4.16674	8.65891	5.59842	10.5694	9.14173	7.05962	3.82218	1.25084	4.48108	0.0215715	11.545	#NUM!	0.153432
3311	2019	丽水市	4.17202	8.64279	5.60212	10.612	9.08761	7.1285	3.87802	1.40937	4.59084	0.0217101	11.6162	#NUM!
3401	2009	合肥市	4.5454	7.89897	6.19732	10.3624	9.1075	9.86194	3.921	0.804043	3.71941	0.0358313	10.4383	4.10363	0.658471
3401	2010	合肥市	4.53813	8.07316	6.20446	10.5745	9.4965	9.91808	3.91696	0.763538	3.98527	0.0565402	10.5787	4.1465	0.418878
3401	2011	合肥市	4.53447	8.37759	6.55976	10.3732	9.3733	9.99205	3.84181	0.712352	4.4705	0.0400826	10.7242	4.19582	0.492822
3401	2012	合肥市	4.55262	8.39392	6.56597	10.4883	9.71068	10.0319	3.91786	0.708104	4.54383	0.0396295	10.8341	4.27319	0.511651
3401	2013	合肥市	4.55979	8.34495	6.56738	10.6443	9.67554	10.0703	3.97107	0.712912	4.79579	0.0412403	10.9006	4.28881	0.522405
3401	2014	合肥市	4.56335	8.34174	6.5692	10.6734	9.79114	10.107	4.0385	0.708703	4.70953	0.041576	10.9962	#NUM!	0.585381
3401	2015	合肥市	4.5669	8.45502	6.57608	10.7771	9.77278	10.1519	4.07203	0.812678	5.23111	0.0482313	11.0945	#NUM!	0.59726
3401	2016	合肥市	4.56335	8.51462	6.59304	10.8545	9.69024	10.1804	4.09617	0.88734	5.3799	0.118276	11.1712	#NUM!	0.600269
3401	2017	合肥市	4.57749	8.69366	6.6107	10.9152	9.9849	10.201	4.05142	0.960657	5.55358	0.0720904	11.2578	#NUM!	0.603496
3401	2018	合肥市	4.57044	8.81826	6.63068	10.9529	10.2226	10.2063	4.14915	1.4278	5.75276	0.0915247	11.3966	#NUM!	0.602039
3401	2019	合肥市	4.5669	8.92056	6.64639	11.1141	10.2603	10.2192	4.21807	1.6696	5.85361	0.116083	11.4633	#NUM!
3402	2009	芜湖市	4.40146	8.00281	5.43851	10.3029	8.36206	8.66596	3.64035	0.525323	3.20315	0.0669561	10.3784	4.07137	0.588235
3402	2010	芜湖市	4.40979	7.9799	5.4359	10.4484	8.96501	8.70001	3.77384	0.465972	3.23868	0.0693019	10.5076	4.11327	0.37753
3402	2011	芜湖市	4.45839	8.24992	5.95428	10.2538	8.84594	8.72339	3.52517	0.419825	3.67807	0.0612707	10.6442	4.17635	0.391236
3402	2012	芜湖市	4.47796	8.23891	5.94908	10.3641	8.98865	8.76405	3.57278	0.422738	3.80243	0.0690385	10.7727	4.23024	0.39922
3402	2013	芜湖市	4.47796	8.23827	5.95194	10.4591	9.08263	8.78079	3.57721	0.419752	3.99912	0.0823851	10.7102	4.24502	0.403121
3402	2014	芜湖市	4.47017	8.20894	5.95194	10.6179	9.23982	8.80132	3.77218	0.484753	4.14313	0.0988333	10.9064	#NUM!	0.413212
3402	2015	芜湖市	4.45045	8.15199	5.9527	10.6987	9.30338	8.81552	3.84465	0.66305	4.27667	0.0907648	10.9573	#NUM!	0.430438
3402	2016	芜湖市	4.45045	8.1534	5.96101	10.7709	9.13653	8.82482	3.86376	0.707831	4.45435	0.126475	11.0249	#NUM!	0.437139
3402	2017	芜湖市	4.47796	8.14968	5.96101	10.8205	9.27003	8.83594	3.82263	0.745466	4.51119	0.123927	11.1107	#NUM!	0.446298
3402	2018	芜湖市	4.48568	8.35974	5.96358	10.8517	9.38976	8.84607	3.84191	0.838785	4.81851	0.130885	11.1755	#NUM!	0.455179
3402	2019	芜湖市	4.46233	8.42358	5.96615	10.9297	9.44284	8.87445	3.86536	0.976065	4.90764	0.101798	11.2792	#NUM!
3403	2009	蚌埠市	3.55973	7.63767	5.88788	9.33052	6.59965	7.93416	3.44024	0.808839	2.77009	0.0270884	10.1469	3.98954	0.288491
3403	2010	蚌埠市	4.17727	7.83758	5.89228	9.43998	6.90063	7.93559	3.51839	0.717528	3.00568	0.0324155	10.2649	4.05084	0.295486
3403	2011	蚌埠市	4.16674	8.0434	5.90127	9.69207	7.26017	7.84031	3.57925	0.652099	3.27903	0.0319128	10.406	4.0992	0.310984
3403	2012	蚌埠市	4.16144	8.08199	5.90754	9.80977	7.70418	7.8917	3.65536	0.64321	3.3673	0.0344751	10.557	4.12927	0.324604
3403	2013	蚌埠市	4.24312	7.96837	5.90427	9.7731	7.97397	8.014	3.73479	0.620147	3.60794	0.0377986	10.6557	4.19011	0.342226
3403	2014	蚌埠市	4.13993	8.0445	5.91647	10.0291	8.14426	8.00803	3.75319	0.628201	3.71357	0.0365583	10.7226	#NUM!	0.365591
3403	2015	蚌埠市	4.13993	8.08138	5.93052	10.1298	8.25648	7.9831	3.83042	0.77129	3.89182	0.0458501	10.8424	#NUM!	0.375132
3403	2016	蚌埠市	4.198	8.02734	5.94017	10.2049	7.98063	8.01566	3.84746	0.946759	4.07754	0.0499242	10.9334	#NUM!	0.376273
3403	2017	蚌埠市	4.17202	8.01188	5.9428	10.2664	8.00726	8.01764	3.69209	0.974651	4.24147	0.0426077	11.0274	#NUM!	0.385807
3403	2018	蚌埠市	4.09548	8.07812	5.95064	10.2985	7.867	8.06432	3.79625	0.976636	4.43094	0.0359824	11.1567	#NUM!	0.386891
3403	2019	蚌埠市	4.08978	8.18815	5.95584	10.4659	7.93819	8.12029	3.84706	1.155	4.52656	0.0492535	11.229	#NUM!
3404	2009	淮南市	2.89529	7.65901	5.49108	9.73439	5.84333	7.98854	3.59426	0.461916	2.5337	0.0135696	10.5972	3.98286	0.39641
3404	2010	淮南市	3.25573	7.81375	5.49713	9.83087	5.79875	8.079	3.62504	0.431485	2.8848	0.015651	10.7334	4.0289	0.39206
3404	2011	淮南市	3.85947	7.94982	5.5037	9.90482	6.48682	7.95963	3.68541	0.416522	3.2068	0.0183111	10.8573	4.1066	0.410993
3404	2012	淮南市	3.98124	7.96177	5.49635	9.98882	6.85686	8.03883	3.80017	0.439364	3.27336	0.0196921	10.9604	4.14882	0.431196
3404	2013	淮南市	3.93563	8.04511	5.4943	9.97839	7.1643	8.03204	3.78753	0.481298	3.48124	0.0195188	10.9784	4.21248	0.432457
3404	2014	淮南市	3.91543	8.06566	5.49471	9.96582	7.02819	8.05896	3.83279	0.63881	3.61092	0.0159948	11.0313	#NUM!	0.434687
3404	2015	淮南市	4.08978	8.06384	5.50614	9.75854	6.72818	7.98242	3.87924	0.822099	3.80666	0.0152262	10.9925	#NUM!	0.282956
3404	2016	淮南市	3.86664	7.98886	5.96358	9.80257	6.10224	8.11193	3.70526	0.8596	4.07754	0.0133958	10.9775	#NUM!	0.267077
3404	2017	淮南市	3.79253	7.93517	5.96615	9.85178	6.20575	8.1038	3.55498	0.8718	4.22068	0.0151919	11.1735	#NUM!	0.267077
3404	2018	淮南市	3.71249	8.11217	5.96615	9.85421	6.73153	8.08703	3.61369	0.915273	4.3834	0.0167455	11.3446	#NUM!	0.270486
3404	2019	淮南市	3.60713	8.31691	5.96871	9.97847	6.95227	8.08795	3.6465	1.2103	4.46981	0.0191816	11.4203	#NUM!
3405	2009	马鞍山市	4.26254	7.78474	4.85678	10.5846	9.09103	7.68202	3.11361	0.446413	2.5471	0.0231666	10.5512	4.10514	0.713168
3405	2010	马鞍山市	4.27211	8.01096	4.86059	10.7131	9.6647	7.78655	3.42088	0.387969	2.87356	0.0282682	10.6681	4.1518	0.393088
3405	2011	马鞍山市	4.26254	8.07969	5.43197	10.4416	9.42504	7.87131	3.26353	0.38283	3.31455	0.0252765	10.7307	4.19907	0.421016
3405	2012	马鞍山市	4.27686	7.89672	5.4311	10.5068	9.2706	7.91936	3.31609	0.41719	3.39986	0.0265319	10.843	4.26212	0.436778
3405	2013	马鞍山市	4.23327	7.99721	5.4311	10.4981	9.19883	7.99261	3.40047	0.454682	3.53544	0.0300574	10.9205	4.34965	0.406426
3405	2014	马鞍山市	4.27686	8.05992	5.42583	10.5543	8.99156	8.02813	3.50453	0.51131	3.63759	0.0315051	10.9869	#NUM!	0.391379
3405	2015	马鞍山市	4.32767	8.00112	5.43154	10.5929	8.98841	7.98037	3.55504	0.662108	3.7612	0.032859	11.0036	#NUM!	0.395197
3405	2016	马鞍山市	4.28158	8.01854	5.43372	10.6578	9.07955	7.9865	3.56281	0.703912	3.93183	0.0482059	11.0831	#NUM!	0.39345
3405	2017	马鞍山市	4.26254	8.04456	5.43372	10.7463	9.28087	8.0057	3.5035	0.690135	4.06337	0.0540407	11.1818	#NUM!	0.403188
3405	2018	马鞍山市	4.2283	8.07824	5.43372	10.7885	9.49136	8.07589	3.54368	0.781441	4.24821	0.0512617	11.3159	#NUM!	0.410044
3405	2019	马鞍山市	4.29097	8.28332	5.43372	10.8621	9.65096	8.10228	3.62568	0.951845	4.34342	0.0429467	11.3364	#NUM!
3406	2009	淮北市	3.36765	7.56319	5.3833	9.53138	5.86117	7.38275	3.679	0.472734	2.16447	0.012333	10.479	3.95818	0.351248
3406	2010	淮北市	3.76128	7.63589	5.39163	9.67588	6.40181	7.41578	3.7255	0.411603	2.66026	0.0125999	10.6692	3.98825	0.380388
3406	2011	淮北市	3.50997	7.66544	5.40178	9.75763	6.41894	7.43426	3.79821	0.379954	2.91993	0.0133438	10.8212	4.10731	0.389372
3406	2012	淮北市	3.53017	7.91854	5.38587	9.85444	6.96651	7.50439	3.69845	0.386855	3.04309	0.0135883	10.9508	4.18204	0.397436
3406	2013	淮北市	3.42481	7.95924	5.36831	9.94856	7.21532	7.51698	3.79347	0.366589	3.26843	0.0123306	10.8662	4.18392	0.410311
3406	2014	淮北市	3.66993	8.04677	5.37203	10.023	7.35484	7.52294	3.93125	0.456431	3.55535	0.0143551	10.8721	#NUM!	0.416166
3406	2015	淮北市	3.71249	8.03787	5.37759	10.0422	7.40865	7.62754	3.93395	0.587653	3.61092	0.0102324	10.8415	#NUM!	0.421613
3406	2016	淮北市	3.49971	8.01378	5.3799	10.066	7.48651	7.64492	3.88994	0.638058	3.73767	0.00676175	10.7845	#NUM!	0.432765
3406	2017	淮北市	3.61635	8.01351	5.3799	10.1623	7.50104	7.69485	3.75151	0.643775	3.92632	0.0103833	11.0865	#NUM!	0.43555
3406	2018	淮北市	3.57896	8.12176	5.3845	10.1567	7.71018	7.69029	3.7481	0.703613	4.10528	0.00631729	11.1864	#NUM!	0.437763
3406	2019	淮北市	3.63453	8.26815	5.38907	10.2277	7.84023	7.72091	3.86107	1.18201	4.20708	0.00437611	11.2746	#NUM!
3407	2009	铜陵市	3.92894	7.81366	4.30393	10.4808	9.94431	7.04925	3.87947	0.434824	2.26176	0.0175725	10.3426	4.00492	0.646534
3407	2010	铜陵市	4.0608	7.9465	4.3042	10.7375	10.3255	7.1325	3.83085	0.346244	2.26176	0.0209414	10.5089	4.10981	0.644879
3407	2011	铜陵市	3.94888	8.12578	4.30676	10.8687	10.5344	7.06219	3.89544	0.312665	2.51689	0.0253851	10.6642	4.19396	0.678167
3407	2012	铜陵市	4.01259	8.13733	4.30676	10.9181	10.3723	7.06219	4.02096	0.335846	2.62901	0.0454495	10.7711	4.25873	0.909838
3407	2013	铜陵市	3.98124	8.09165	4.30676	10.9818	10.7972	7.10085	4.09345	0.353952	2.82435	0.0482647	10.8009	4.33698	0.91477
3407	2014	铜陵市	4.07829	8.21835	4.30136	11.0351	10.6829	7.25276	4.22993	0.378619	2.89037	0.0702084	10.903	#NUM!	0.987669
3407	2015	铜陵市	3.89481	8.52387	4.30136	10.5351	10.5569	7.26473	4.25448	0.535466	3.04452	0.0702204	10.9428	#NUM!	0.470175
3407	2016	铜陵市	3.83027	8.13497	5.14166	10.5644	9.74915	7.27309	3.82966	0.594673	3.43399	0.0550114	11.0268	#NUM!	0.472924
3407	2017	铜陵市	3.83027	8.01384	5.14166	10.6803	9.94972	7.30452	3.66491	0.551754	3.5619	0.0520597	11.0966	#NUM!	0.428889
3407	2018	铜陵市	3.67859	8.083	5.14166	10.6978	10.1149	7.3192	3.82214	0.646527	3.71892	0.0394282	11.2211	#NUM!	0.430877
3407	2019	铜陵市	3.81535	8.14962	5.14166	10.4367	10.2617	7.35692	3.8152	1.04015	3.80288	0.0560434	11.2426	#NUM!
3408	2009	安庆市	4.13448	7.24607	6.42305	9.26116	6.32483	7.31588	3.05395	0.687391	2.97604	0.0120706	10.0868	3.98516	0.125597
3408	2010	安庆市	4.2283	7.52038	6.42263	9.49426	6.5957	7.41035	3.10478	0.604594	3.31054	0.0153338	10.2395	4.04242	0.132164
3408	2011	安庆市	4.13448	7.69546	6.42762	9.62121	6.84224	7.54062	3.17577	0.538598	3.61254	0.0161567	10.4071	4.0905	0.137476
3408	2012	安庆市	4.18769	7.7679	6.43036	9.71988	7.19032	7.69394	3.25528	0.532089	3.73194	0.0183487	10.5505	4.14464	0.142191
3408	2013	安庆市	4.16674	7.87718	6.43246	9.5871	7.49974	7.7003	3.3118	0.597282	3.92809	0.0199605	10.5797	4.28448	0.149396
3408	2014	安庆市	4.23327	8.02411	6.43117	9.81909	7.68567	7.74932	3.35988	0.634812	3.98898	0.0206712	10.6981	#NUM!	0.15033
3408	2015	安庆市	4.26733	8.04803	6.4331	9.92249	7.78727	7.7437	3.40227	0.795765	4.00733	0.0212935	10.8158	#NUM!	0.188147
3408	2016	安庆市	4.27211	8.0361	6.27099	9.9761	7.64753	7.74153	3.49352	0.841387	4.30407	0.0233649	10.8772	#NUM!	0.191921
3408	2017	安庆市	4.31863	8.01362	6.27476	10.0417	7.43284	7.70976	3.37577	0.828479	4.52396	0.025688	10.9735	#NUM!	0.198977
3408	2018	安庆市	4.28629	8.14815	6.2691	10.0891	7.52595	7.6406	3.45843	0.796125	4.72322	0.025059	11.1315	#NUM!	0.239225
3408	2019	安庆市	4.30028	8.26127	6.27099	10.2872	7.67	7.63482	3.52241	1.02348	4.82951	0.0244961	11.1822	#NUM!
3410	2009	黄山市	3.9939	7.45313	5.00126	9.52479	6.9866	6.44413	3.44766	1.13554	2.23538	0.0167892	10.2056	4.04143	0.282405
3410	2010	黄山市	4.03094	7.66809	4.99755	9.60805	7.2895	6.42972	3.49063	0.994018	2.48491	0.0192846	10.3307	4.04411	0.244429
3410	2011	黄山市	3.88082	7.83785	4.99789	9.73227	7.65205	6.53233	3.57228	0.911059	2.74213	0.0220219	10.4894	4.11873	0.257366
3410	2012	黄山市	4.01875	7.97186	4.99247	9.83704	8.05894	6.74876	3.57902	0.915085	2.80639	0.0229264	10.6191	4.16011	0.275848
3410	2013	黄山市	3.8078	7.96143	4.99315	9.92582	8.12999	6.76504	3.67745	0.913388	2.95543	0.023242	10.6754	4.23548	0.327353
3410	2014	黄山市	3.96842	7.99324	4.99518	10.0776	8.24755	6.84694	3.75929	1.09018	3.09104	0.0239444	10.7742	#NUM!	0.329406
3410	2015	黄山市	3.73718	7.97276	4.99512	10.1435	7.88738	6.89568	3.77346	1.24694	3.17805	0.0230867	10.9176	#NUM!	0.335811
3410	2016	黄山市	3.85947	7.97823	4.99721	10.2061	7.93256	6.89467	3.90715	1.32092	3.29584	0.0232444	10.9908	#NUM!	0.376622
3410	2017	黄山市	3.76128	8.01884	4.99721	10.2226	8.07653	6.92952	3.76183	1.49777	3.52636	0.0291299	11.137	#NUM!	0.376779
3410	2018	黄山市	3.83027	8.17065	5.00395	10.2566	8.37117	6.97354	3.81113	1.62477	3.83644	0.0315385	11.242	#NUM!	0.38443
3410	2019	黄山市	3.83765	8.22039	5.00395	10.4217	8.57702	6.99485	3.84542	1.66907	3.95047	0.0308892	11.2711	#NUM!
3411	2009	滁州市	4.25772	7.50234	6.1098	9.27489	6.96055	7.4378	3.06605	0.685232	2.5416	0.00689575	10.0973	3.98177	0.150843
3411	2010	滁州市	4.2382	7.71934	6.11102	9.42736	7.20044	7.57815	3.07133	0.600041	3.054	0.0103741	10.2588	4.06066	0.176971
3411	2011	滁州市	4.198	7.83968	6.11567	9.56465	7.43063	7.61036	3.20406	0.540316	3.35446	0.00950737	10.4596	4.12529	0.19301
3411	2012	滁州市	4.31407	7.93129	6.1139	9.68242	7.71936	7.61923	3.33356	0.532635	3.49073	0.0137161	10.6414	4.20314	0.226162
3411	2013	滁州市	4.30028	7.96299	6.10814	9.64624	7.85204	7.70391	3.4192	0.525243	3.7495	0.0138536	10.7188	4.27701	0.251557
3411	2014	滁州市	4.33664	7.96665	6.10836	9.87819	8.01026	7.72798	3.45643	0.536136	3.95124	0.0173649	10.8356	#NUM!	0.257738
3411	2015	滁州市	4.30028	7.96871	6.10716	9.97061	7.94521	7.7411	3.5236	0.650142	4.15888	0.0205713	10.9391	#NUM!	0.187974
3411	2016	滁州市	4.2382	7.92549	6.1181	10.0346	8.08484	7.82044	3.59894	0.692957	4.27667	0.0231363	11.0258	#NUM!	0.191498
3411	2017	滁州市	4.23327	7.97902	6.1181	10.1095	8.28085	7.87131	3.40859	0.688422	4.46637	0.0277471	11.1164	#NUM!	0.197775
3411	2018	滁州市	4.18769	8.1928	6.1181	10.1575	8.43948	7.94236	3.4582	0.699894	4.66325	0.0268926	11.2065	#NUM!	0.202901
3411	2019	滁州市	4.2382	8.21812	6.1203	10.6184	8.70701	7.99396	3.58699	0.86303	4.76797	0.0308675	11.2439	#NUM!
3412	2009	阜阳市	3.17349	7.50752	6.90826	8.62192	4.9671	7.11802	2.77159	0.9801	2.46979	0.00301131	10.006	4.00402	0.0748735
3412	2010	阜阳市	3.34384	7.72465	6.91953	8.77564	5.4497	7.1507	2.80627	0.853763	3.16969	0.0035674	10.1764	4.04836	0.0803763
3412	2011	阜阳市	3.48935	7.90594	6.93323	8.90647	6.05376	7.49832	2.97614	0.813534	3.49863	0.00606426	10.3884	4.11008	0.0863628
3412	2012	阜阳市	3.93563	8.02939	6.94678	9.01257	6.55234	7.48829	3.11674	0.793942	3.59786	0.0069129	10.4892	4.16838	0.0919199
3412	2013	阜阳市	3.92894	8.00146	6.95959	8.77184	6.69404	7.50549	3.18775	0.80923	3.92336	0.00608605	10.5834	4.21381	0.101997
3412	2014	阜阳市	3.4576	8.10061	6.95788	9.18648	6.84664	7.47307	3.28015	0.807409	4.09434	0.0047905	10.6523	#NUM!	0.111946
3412	2015	阜阳市	4.24801	8.14156	6.94952	9.26537	6.7895	7.5979	3.35796	0.900093	4.21951	0.00900194	10.791	#NUM!	0.111893
3412	2016	阜阳市	4.21326	8.11565	6.96791	9.34101	6.50385	7.63772	3.4707	0.971261	4.59512	0.0114092	10.8727	#NUM!	0.118757
3412	2017	阜阳市	4.34553	8.18093	6.97541	9.405	6.50695	7.66106	3.27989	0.957631	4.87764	0.0105428	#NUM!	#NUM!	0.129561
3412	2018	阜阳市	4.24801	8.33771	6.97635	9.44555	6.76908	7.67833	3.42028	0.965275	5.14201	0.00872156	11.1107	#NUM!	0.1113
3412	2019	阜阳市	4.36742	8.30209	6.98193	9.85588	6.90484	7.72356	3.4794	1.27885	5.29451	0.0110316	11.2029	#NUM!
3413	2009	宿州市	3.33172	7.34474	6.45392	8.77881	4.51325	6.60394	2.65924	1.07774	2.6362	0.00525597	10.1139	3.96133	0.0990235
3413	2010	宿州市	2.87624	7.48216	6.4647	8.86796	5.06996	6.8638	2.78947	0.903624	2.91235	0.00581955	10.264	3.96951	0.0993684
3413	2011	宿州市	3.80019	7.62445	6.47559	9.1965	5.43792	7.09506	2.92032	0.795904	3.21165	0.00657042	10.4449	4.02865	0.10155
3413	2012	宿州市	3.79253	7.8798	6.47958	9.32877	6.0255	6.96035	3.19424	0.788099	3.37039	0.00598765	10.5541	4.08221	0.108428
3413	2013	宿州市	3.73718	7.87691	6.46443	9.22031	6.25143	6.79906	3.22636	0.791573	3.6517	0.00612991	10.5077	4.12717	0.111381
3413	2014	宿州市	4.01259	7.77021	6.46506	9.49794	6.43426	7.0775	3.28761	0.841301	4.56435	0.00907299	10.5715	#NUM!	0.114563
3413	2015	宿州市	4.02486	7.80616	6.47622	9.59498	6.585	7.1025	3.36794	1.06371	4.72739	0.00762487	10.7289	#NUM!	0.11867
3413	2016	宿州市	3.80019	7.80445	6.48311	9.65997	6.11671	7.12769	3.42875	1.12864	4.2485	0.0200651	10.8068	#NUM!	0.122287
3413	2017	宿州市	3.94228	7.87288	6.48616	9.69299	6.34505	7.11802	3.15694	1.24414	4.60846	0.0113994	10.9411	#NUM!	0.128935
3413	2018	宿州市	4.02486	8.04206	6.48768	9.73225	6.6398	7.22111	3.21265	1.29216	4.81584	0.0115836	11.068	#NUM!	0.130532
3413	2019	宿州市	3.94888	8.16788	6.4892	9.91262	6.85024	7.23346	3.29014	1.38089	4.98244	0.00776884	11.1237	#NUM!
3415	2009	六安市	3.37934	7.5366	6.55946	8.9013	5.77714	7.29506	2.9495	0.957887	2.53845	0.0121614	10.0858	3.99251	0.0862632
3415	2010	六安市	4.0549	7.69798	6.55794	9.0597	6.05422	7.44833	3.00769	0.808209	2.90142	0.00571787	10.2067	4.02987	0.0906144
3415	2011	六安市	3.2688	7.85728	6.5647	9.17044	6.38907	7.49276	2.97946	0.717739	3.21004	0.00675816	10.2216	4.11371	0.0950303
3415	2012	六安市	4.21326	7.97774	6.56569	9.26557	6.53538	7.49998	3.06684	0.699303	3.33648	0.00971158	10.5163	4.1778	0.0979489
3415	2013	六安市	4.21326	8.02572	6.57466	9.10569	6.54504	7.53423	3.20026	0.674529	3.62221	0.00926993	10.6036	4.23613	0.100347
3415	2014	六安市	4.24801	8.00607	6.57995	9.41392	6.37258	7.58019	3.24941	0.692745	3.61092	0.00980209	10.667	#NUM!	0.103521
3415	2015	六安市	4.15611	8.0178	6.57609	9.55442	6.27769	7.62364	3.29596	0.784956	3.95124	0.00900733	10.8465	#NUM!	0.129813
3415	2016	六安市	4.20311	7.9821	6.37502	9.61909	6.34018	7.6256	3.39585	0.872654	4.00733	0.0133174	10.9871	#NUM!	0.132313
3415	2017	六安市	4.22332	7.99362	6.37673	9.62757	6.67161	7.56164	3.04079	0.982396	4.32347	0.0248381	11.0832	#NUM!	0.133447
3415	2018	六安市	4.18249	8.18648	6.37843	9.65919	6.83996	7.57096	3.08454	1.08639	4.6173	0.0259858	11.258	#NUM!	0.134518
3415	2019	六安市	4.2183	8.20283	6.38182	9.87143	6.92332	7.61184	3.12067	1.39678	4.73435	0.0243045	11.2752	#NUM!
3416	2009	亳州市	3.29445	7.39542	6.3918	8.77305	5.2356	6.10702	2.61422	1.0992	2.39699	0.00226339	10.0411	3.84192	0.0673813
3416	2010	亳州市	3.88784	7.46553	6.3982	8.90478	5.57353	6.38519	2.71033	0.9609	2.70136	0.00343813	10.1954	4.0117	0.0771102
3416	2011	亳州市	3.18768	7.65445	6.40391	9.04513	5.90506	6.43455	2.82555	0.862359	3.00271	0.00625023	10.3659	4.055	0.0865981
3416	2012	亳州市	3.9939	7.89314	6.41771	9.1615	6.29364	6.49072	2.95645	0.850831	3.12939	0.00529322	10.5565	4.10995	0.0839469
3416	2013	亳州市	4.08978	7.88527	6.45031	8.98587	6.03912	6.57368	3.02723	0.862293	3.42296	0.00732881	10.8666	4.17435	0.0955706
3416	2014	亳州市	4.2183	7.97814	6.45268	9.33589	5.87911	6.59167	3.1205	0.976453	3.55535	0.00629011	10.65	#NUM!	0.0986062
3416	2015	亳州市	4.129	8.05683	6.45355	9.41756	6.19296	6.60123	3.21826	1.01948	3.71357	0.0102664	10.7651	#NUM!	0.106229
3416	2016	亳州市	4.12349	8.03768	6.47235	9.49655	6.22899	6.61204	3.26721	1.07426	3.95124	0.0095948	10.8256	#NUM!	0.105991
3416	2017	亳州市	4.15611	7.99901	6.47851	9.54113	6.49105	6.65028	2.95857	1.13669	4.34277	0.0165079	10.9569	#NUM!	0.108067
3416	2018	亳州市	4.198	8.19993	6.48768	9.57396	6.75606	6.70441	3.07683	1.14732	4.68509	0.0151827	11.0751	#NUM!	0.108597
3416	2019	亳州市	4.19286	8.25623	6.49677	9.86975	6.97714	6.7546	3.21118	1.42958	4.82205	0.0154949	11.0924	#NUM!
3417	2009	池州市	3.68717	7.57029	5.07442	9.48611	6.7836	6.65673	3.18736	0.925047	1.94305	0.0102357	10.2254	3.98784	0.229278
3417	2010	池州市	3.94228	7.70787	5.07804	9.636	6.78063	6.92264	3.218	0.819439	2.27213	0.0149988	10.3512	4.0325	0.223978
3417	2011	池州市	3.87376	7.86532	5.08389	9.76166	6.98223	6.9921	3.28967	0.713357	2.55878	0.01152	10.5321	4.10802	0.228907
3417	2012	池州市	3.96842	8.02511	5.08698	9.86101	7.25427	7.04054	3.39314	0.739705	2.66445	0.0125388	10.5464	4.15933	0.228907
3417	2013	池州市	4.04896	7.94504	5.08698	9.8114	7.36391	7.1507	3.47996	0.750266	2.882	0.013688	10.6454	4.23104	0.23076
3417	2014	池州市	4.17727	8.11466	5.07892	10.0493	7.36239	7.13489	3.49975	0.840074	2.94444	0.0122998	10.7403	#NUM!	0.23006
3417	2015	池州市	4.07829	8.00714	5.08519	10.1232	7.59686	7.16395	3.6302	0.886643	3.13549	0.012924	10.8144	#NUM!	0.229506
3417	2016	池州市	3.88784	8.00643	5.0876	10.1823	7.78787	7.18007	3.60271	1.00853	3.3322	0.0119807	10.9163	#NUM!	0.237963
3417	2017	池州市	3.78481	7.94656	5.0876	10.1981	8.02738	7.18007	3.46651	1.06213	3.47723	0.0089075	11.0395	#NUM!	0.245432
3417	2018	池州市	3.79253	8.04193	5.0876	10.2206	8.06786	7.07157	3.59731	1.10578	3.72786	0.0167114	11.1665	#NUM!	0.255926
3417	2019	池州市	3.66993	8.18931	5.0876	10.393	8.17111	7.02554	3.69962	1.03571	3.88547	0.0148242	11.2849	#NUM!
3418	2009	宣城市	4.19286	7.55499	5.62679	9.45552	7.05363	5.28827	3.29319	0.882877	2.4664	0.012918	10.2809	3.99216	0.152321
3418	2010	宣城市	3.78481	7.67281	5.62892	9.60363	7.40527	5.37064	3.28329	0.76253	2.89591	0.0221371	10.4189	4.06096	0.170902
3418	2011	宣城市	4.23327	7.77613	5.63264	9.76223	7.78557	5.69036	3.34488	0.626907	3.16842	0.0299038	10.5814	4.13133	0.147639
3418	2012	宣城市	4.26254	7.95153	5.63336	9.86659	8.0767	5.8693	3.43172	0.634465	3.25424	0.0304862	10.7452	4.18758	0.152677
3418	2013	宣城市	4.31863	7.98021	5.6355	9.86483	8.33719	6.1591	3.51019	0.63231	3.48738	0.0332259	10.9449	4.26548	0.172552
3418	2014	宣城市	4.26733	8.03942	5.63408	10.0343	8.21897	5.65249	3.56672	0.695594	3.58352	0.0345525	10.8899	#NUM!	0.180175
3418	2015	宣城市	4.23327	8.0538	5.63461	10.1125	8.31783	5.79909	3.63031	0.796125	3.7612	0.0316226	10.9467	#NUM!	0.191179
3418	2016	宣城市	4.13993	7.9743	5.63479	10.1779	8.13085	5.82895	3.68816	0.85246	3.93183	0.0354453	11.0607	#NUM!	0.206464
3418	2017	宣城市	4.13993	7.93098	5.63479	10.2497	8.16857	5.88053	3.57984	0.85515	4.14472	0.0409968	11.1384	#NUM!	0.215771
3418	2018	宣城市	4.21326	8.09307	5.63121	10.2867	8.41	5.63835	3.65831	0.8419	4.34497	0.0481916	11.1894	#NUM!	0.222581
3418	2019	宣城市	4.198	8.21373	5.63121	10.4382	8.4276	5.65599	3.73963	0.911723	4.44922	0.0482043	11.2568	#NUM!
3501	2009	福州市	4.48183	8.36295	6.45821	10.3318	9.86858	9.66542	3.52897	1.13145	5.94283	0.0161478	10.3322	4.14937	0.364004
3501	2010	福州市	4.51598	8.56332	6.47064	10.4342	10.1347	9.7189	3.57794	1.02628	6.27288	0.015913	10.4575	4.19805	0.339113
3501	2011	福州市	4.51598	8.77152	6.47605	10.5275	10.4941	9.79311	3.64962	0.993519	6.56386	0.0135631	10.6511	4.25157	0.33606
3501	2012	福州市	4.51971	8.90283	6.48509	10.6285	10.3572	9.8239	3.70718	1.0169	6.64918	0.0157717	10.7808	4.3019	0.346148
3501	2013	福州市	4.51598	8.98238	6.4854	10.8274	10.3044	9.86516	3.79467	1.00423	6.69208	0.016158	10.8843	4.33636	0.344644
3501	2014	福州市	4.50473	8.96097	6.51456	10.7986	10.3593	9.88527	3.77971	1.02081	5.33754	0.0162277	10.9825	4.36792	0.352055
3501	2015	福州市	4.47407	#NUM!	6.51968	10.8838	10.3235	9.90259	3.82032	1.11605	5.33272	0.0138517	11.0426	#NUM!	0.354192
3501	2016	福州市	4.51971	#NUM!	6.53233	10.9544	10.2778	9.89455	3.82975	1.20249	5.50126	0.0135507	11.1218	#NUM!	0.393535
3501	2017	福州市	4.54177	#NUM!	6.54103	10.9448	10.3767	9.90124	3.77298	1.2223	5.65547	0.0209579	11.227	#NUM!	0.323101
3501	2018	福州市	4.5454	8.87649	6.55536	11.0601	10.4923	9.9293	3.83576	1.29716	5.81532	0.0314424	11.3287	#NUM!	0.316901
3501	2019	福州市	4.55979	9.21391	6.56526	11.212	10.472	9.96806	3.84868	1.31424	5.95786	0.0303143	11.3959	#NUM!
3502	2009	厦门市	4.5308	8.31464	5.17615	10.9271	12.0366	9.01809	3.98384	1.09096	5.46646	0.0313192	10.5038	4.25503	1.27629
3502	2010	厦门市	4.53447	8.74572	5.19412	10.7012	12.2522	9.072	4.00708	0.988277	5.88053	0.0312657	10.6037	4.30018	1.3292
3502	2011	厦门市	4.55621	8.82612	5.22198	10.8337	12.4516	9.08228	4.0488	0.938588	6.02828	0.0313289	10.7454	4.34858	1.38449
3502	2012	厦门市	4.54902	8.91602	5.25175	10.9117	12.4653	9.12478	4.08178	1.04558	6.25171	0.0299643	10.8719	4.39658	1.43089
3502	2013	厦门市	4.55262	9.0756	5.28219	11.5905	12.4918	9.17357	4.12454	1.08543	6.34564	0.031689	10.9683	4.42917	1.45885
3502	2014	厦门市	4.55262	9.15376	5.31517	11.0142	12.4385	9.19269	4.1131	1.2254	4.98361	0.0317149	11.0519	4.43778	1.50178
3502	2015	厦门市	4.55621	9.25401	5.35257	11.0669	12.4061	9.13809	4.14895	1.27761	4.96981	0.0285277	11.1114	#NUM!	1.58968
3502	2016	厦门市	4.57044	9.28439	5.39816	11.1222	12.3034	9.13605	4.14658	1.43497	5.1299	0.0280335	11.145	#NUM!	1.50749
3502	2017	厦门市	4.57397	9.48315	5.44242	11.0695	12.3881	9.13777	4.11194	1.38553	5.34037	0.0297813	11.2313	#NUM!	1.51395
3502	2018	厦门市	4.5669	9.59138	5.49306	11.2056	12.4435	9.14035	4.14529	1.40739	5.47059	0.0319955	11.3524	#NUM!	1.46701
3502	2019	厦门市	4.56335	9.67157	5.56452	11.3782	12.4402	9.16419	4.20766	1.39317	5.46523	0.0420966	11.4905	#NUM!
3503	2009	莆田市	3.59783	7.88106	5.7671	9.88269	8.5301	6.49072	2.78488	0.639416	4.57626	0.014734	10.1127	4.06296	0.181523
3503	2010	莆田市	3.60713	8.10969	5.77932	10.0415	8.85347	6.78559	2.94846	0.598114	4.93447	0.0154239	10.2333	4.10109	0.179877
3503	2011	莆田市	3.96195	8.2203	5.78843	10.2037	9.17046	6.73102	3.27758	0.552015	5.22036	0.0151946	10.4365	4.15479	0.153143
3503	2012	莆田市	4.17202	8.3746	5.79697	10.323	9.09589	6.8222	3.33433	0.585065	5.43608	0.0159883	10.5924	4.20588	0.150898
3503	2013	莆田市	4.26254	8.48358	5.81174	10.2527	9.09303	6.78784	3.40736	0.567735	5.46383	0.0180504	10.6889	4.24756	0.147802
3503	2014	莆田市	4.2082	8.59551	5.83247	10.5184	9.15241	6.6733	3.5887	0.606235	5.23644	0.0221844	10.8382	4.27029	0.357433
3503	2015	莆田市	3.83765	8.55176	5.8414	10.6212	9.06257	6.6733	3.64415	0.622781	5.53339	0.0145674	10.8619	#NUM!	0.249171
3503	2016	莆田市	3.96195	8.51202	5.85793	10.6927	9.00926	6.70686	3.68659	0.659719	5.5835	0.0119394	10.9428	#NUM!	0.248225
3503	2017	莆田市	4.13448	8.48774	5.87212	10.6924	9.19484	6.76504	3.41916	0.670205	5.52034	0.0138346	10.9913	#NUM!	0.263583
3503	2018	莆田市	4.13993	8.63148	5.8861	10.7828	9.26821	6.81014	3.44637	0.801951	5.56452	0.0141259	11.0829	#NUM!	0.268269
3503	2019	莆田市	4.34553	8.61652	5.89715	10.9097	9.27706	7.01031	3.8136	0.793742	4.88212	0.0102856	11.1592	#NUM!
3504	2009	三明市	3.49971	7.93881	5.60234	10.1073	7.71621	6.67456	3.46378	0.789906	4.45062	0.0169096	10.2175	4.05503	0.102079
3504	2010	三明市	3.55973	7.99099	5.60848	10.2703	8.04017	6.78784	3.55267	0.680147	4.85981	0.0130833	10.3289	4.08895	0.10534
3504	2011	三明市	4.10678	8.16956	5.61094	10.4524	8.38524	6.88959	3.62614	0.663971	4.96981	0.0134129	10.5348	4.14067	0.120642
3504	2012	三明市	3.95544	8.23525	5.61386	10.541	8.66089	6.9489	3.7039	0.658065	5.17587	0.016521	10.6523	4.19548	0.121364
3504	2013	三明市	4.14535	8.32344	5.62942	10.5318	8.20254	6.87005	3.78378	0.614976	5.19296	0.0180992	10.7659	4.23017	0.119014
3504	2014	三明市	4.16674	8.40516	5.64897	10.7183	8.39361	7.05186	3.77849	0.617394	4.00733	0.0198777	10.881	4.26536	0.118964
3504	2015	三明市	2.6862	8.35528	5.6494	10.7821	8.43958	7.0775	3.78816	0.669363	3.98898	0.0185131	10.9881	#NUM!	0.11777
3504	2016	三明市	3.70412	8.24572	5.65948	10.8386	8.46917	7.08003	3.78924	0.700526	4.20469	0.0174392	11.0717	#NUM!	0.117813
3504	2017	三明市	4.01875	8.23078	5.66296	10.9079	8.55607	7.08506	3.58323	0.69249	4.33073	0.0158139	11.1782	#NUM!	0.118547
3504	2018	三明市	4.15611	8.20507	5.66643	10.9501	8.73311	7.17089	3.6405	0.680055	4.52092	0.0116146	11.2798	#NUM!	0.122872
3504	2019	三明市	4.2082	8.28746	5.66643	11.0288	8.74027	7.45356	3.68071	0.638326	4.6323	0.0101357	11.3686	#NUM!
3505	2009	泉州市	4.46233	8.04003	6.52334	10.3632	9.02251	8.66423	3.2518	0.660085	6.05397	0.0197968	10.1375	4.1631	0.130897
3505	2010	泉州市	4.48568	8.20544	6.52981	10.4318	9.29372	8.70781	3.33327	0.600473	6.37502	0.0205741	10.2719	4.2029	0.187817
3505	2011	泉州市	4.50095	8.2659	6.53597	10.5293	9.72385	8.7491	3.4212	0.547159	6.52942	0.0226987	10.4885	4.26512	0.194893
3505	2012	泉州市	4.51598	8.54733	6.54132	10.6109	10.0879	8.75637	3.55271	0.571448	6.72383	0.0207651	10.6242	4.30218	0.203554
3505	2013	泉州市	4.51225	8.45376	6.55607	10.8644	10.1586	8.79437	3.68006	0.563973	6.72863	0.021855	10.7121	4.33586	0.204273
3505	2014	泉州市	4.50849	8.46985	6.57396	10.7735	10.1834	8.80102	3.77386	0.565046	5.22036	0.0221812	10.7988	4.36876	0.214548
3505	2015	泉州市	4.44245	8.40995	6.58265	10.8454	10.0493	8.80822	3.82684	0.619493	5.43808	0.0229278	10.8976	#NUM!	0.213973
3505	2016	泉州市	4.48183	8.33575	6.59304	10.8985	9.90937	8.82188	3.87493	0.659035	5.49306	0.0221527	10.9533	#NUM!	0.296146
3505	2017	泉州市	4.51971	8.41081	6.60935	10.9141	9.91117	8.86715	3.54229	0.671291	5.67686	0.0233707	11.0228	#NUM!	0.299338
3505	2018	泉州市	4.53447	8.49617	6.62672	11.0158	10.1353	8.88489	3.5618	0.69215	5.8613	0.0232281	11.0961	#NUM!	0.296978
3505	2019	泉州市	4.5454	8.61837	6.63463	11.154	10.2169	8.99044	3.70875	0.661418	5.95332	0.0239046	11.1889	#NUM!
3506	2009	漳州市	4.10678	7.81293	6.15649	9.89738	8.85714	7.91059	2.94068	0.844975	5.04658	0.012262	10.115	4.06502	0.106159
3506	2010	漳州市	4.35434	7.93645	6.16617	10.0284	9.23911	7.95262	3.04736	0.803586	5.3799	0.0122115	10.2934	4.10261	0.111018
3506	2011	漳州市	4.36742	8.09321	6.17212	10.1745	9.52266	8.03139	3.1486	0.763686	5.60947	0.0141304	10.4602	4.15576	0.116953
3506	2012	漳州市	4.35872	8.28768	6.17898	10.2869	9.47148	8.13271	3.39968	0.760972	5.82912	0.0139304	10.6622	4.21035	0.120552
3506	2013	漳州市	4.37604	8.29129	6.19338	10.3814	9.42466	8.18479	3.53688	0.731685	5.8522	0.0152676	10.7525	4.25047	0.124648
3506	2014	漳州市	4.34995	8.35733	6.20939	10.4759	9.54591	8.23563	3.64059	0.728095	4.57471	0.0160486	10.8597	4.26678	0.130159
3506	2015	漳州市	4.25287	#NUM!	6.21876	10.5806	9.35211	8.23907	3.63038	0.784264	4.45435	0.01255	10.9496	#NUM!	0.131791
3506	2016	漳州市	4.29564	#NUM!	6.23048	10.6749	9.30019	8.24853	3.69217	0.854577	4.77068	0.0121903	11.0364	#NUM!	0.135292
3506	2017	漳州市	4.33217	#NUM!	6.24222	10.6565	9.37328	8.26049	3.50998	0.847453	4.9523	0.0178739	11.1047	#NUM!	0.129482
3506	2018	漳州市	4.36308	#NUM!	6.25575	10.7799	9.52328	8.30548	3.57361	0.859375	5.14061	0.0116117	11.2434	#NUM!	0.131552
3506	2019	漳州市	4.41394	#NUM!	6.25767	10.9398	9.53149	8.34308	3.70616	0.840368	5.22966	0.0125134	11.3657	#NUM!
3507	2009	南平市	4.12349	7.73374	5.73689	9.76065	7.51833	6.76619	3.3489	0.95323	4.34381	0.0123663	10.1374	4.01381	0.0820644
3507	2010	南平市	4.09548	7.91839	5.74907	9.90372	7.73321	6.87626	3.40098	0.867253	4.82028	0.011576	10.2513	4.05246	0.089917
3507	2011	南平市	4.08978	8.06532	5.74748	10.0931	8.06236	6.97354	3.51952	0.80827	4.95583	0.0111097	10.4267	4.09767	0.0897738
3507	2012	南平市	4.12349	8.17089	5.74907	10.1939	8.30694	6.98934	3.69007	0.793948	5.20148	0.0111508	10.6124	4.14276	0.0891772
3507	2013	南平市	4.15074	8.20571	5.75574	10.1139	8.09901	7.05962	3.86419	0.764269	5.21494	0.00963493	10.7129	4.1765	0.0882832
3507	2014	南平市	4.198	8.22318	5.76582	10.4013	8.02974	7.12769	3.8851	0.767608	3.97029	0.0100706	10.8164	4.22119	0.118739
3507	2015	南平市	2.7962	8.3197	5.76788	10.4934	7.77831	7.10743	3.90989	0.816672	4.00733	0.00802848	10.9399	#NUM!	0.118318
3507	2016	南平市	3.96842	8.26473	5.77144	10.5521	7.81489	7.16085	3.84736	0.848512	4.21951	0.00724478	10.9944	#NUM!	0.151912
3507	2017	南平市	4.28158	8.21732	5.76519	10.5865	7.98095	7.13569	3.6449	0.854932	4.38228	0.0109306	11.072	#NUM!	0.154562
3507	2018	南平市	4.19286	8.26114	5.76832	10.6359	8.18562	7.15149	3.62142	0.93537	4.55692	0.0124678	11.156	#NUM!	0.155535
3507	2019	南平市	4.33217	8.34015	5.76205	10.7218	8.24193	7.25134	3.6634	1.01624	4.67703	0.0109142	11.2415	#NUM!
3508	2009	龙岩市	3.74528	7.8671	5.68137	10.0858	7.37779	6.82437	3.48031	0.714686	4.50634	0.0154366	10.2271	4.12261	0.117219
3508	2010	龙岩市	4.2082	8.06479	5.75057	10.2907	8.06453	6.86276	3.4962	0.633554	4.75359	0.0133973	10.3364	4.16086	0.130024
3508	2011	龙岩市	4.06666	8.18011	5.68731	10.4561	8.61901	6.87833	3.67179	0.551234	5.03044	0.0136055	10.4788	4.21317	0.133356
3508	2012	龙岩市	4.13448	8.246	5.69609	10.5442	8.96044	6.87936	3.76057	0.588655	5.23857	0.0162196	10.6256	4.24677	0.145307
3508	2013	龙岩市	4.17202	8.364	5.71241	10.4473	8.8108	6.87833	3.86431	0.635741	5.33272	0.0175748	10.7094	4.27681	0.149105
3508	2014	龙岩市	4.13448	8.42103	5.72717	10.6888	8.9817	6.89568	3.84954	0.641859	4.14313	0.023489	10.7049	4.2684	0.172862
3508	2015	龙岩市	3.79253	8.25385	5.73457	10.7656	8.95061	6.85961	3.92621	0.681063	4.15888	0.0224394	10.9229	#NUM!	0.187102
3508	2016	龙岩市	3.48935	8.2335	5.74939	10.8262	8.91739	6.61338	3.90743	0.729939	4.31749	0.0203295	10.9909	#NUM!	0.194589
3508	2017	龙岩市	3.77703	8.23291	5.75574	10.8832	8.95733	6.86171	3.96232	0.724391	4.43153	0.028157	11.0699	#NUM!	0.204013
3508	2018	龙岩市	4.11795	8.45107	5.76519	10.9419	9.11399	6.88449	3.99794	0.873334	4.62497	0.0297844	11.1576	#NUM!	0.213019
3508	2019	龙岩市	4.22332	8.53218	5.76205	11.037	9.1642	7.0184	4.01258	0.962833	4.75617	0.041542	11.2753	#NUM!
3509	2009	宁德市	4.24312	7.93631	5.81696	9.69825	7.37621	6.10925	3.09268	1.0319	4.49536	0.00874186	10.2083	4.0029	0.0699237
3509	2010	宁德市	4.20311	8.02566	5.82709	9.86179	7.76659	6.16752	3.16372	0.897737	5.23644	0.0110292	10.3513	4.04493	0.0799706
3509	2011	宁德市	4.13993	8.25872	5.82895	10.0679	8.09257	6.22059	3.27169	0.747493	5.11199	0.00613906	10.5535	4.10483	0.0957055
3509	2012	宁德市	4.15074	8.64894	5.83569	10.2008	8.46591	6.22654	3.38004	0.705718	5.31094	0.00842638	10.6806	4.1574	0.0943548
3509	2013	宁德市	4.2283	8.58162	5.8499	10.1338	8.67292	6.27099	3.4692	0.6174	5.40717	0.00935231	10.7583	4.19493	0.0714935
3509	2014	宁德市	4.24312	8.51429	5.8642	10.4291	8.85427	6.29342	3.50741	0.612616	4.17439	0.00648464	10.8217	4.23909	0.079961
3509	2015	宁德市	3.86664	8.42213	5.85484	10.5143	8.92794	6.38182	3.55024	0.624125	4.00733	0.00545591	10.9442	#NUM!	0.0852841
3509	2016	宁德市	3.83765	8.3988	5.86363	10.5763	8.84042	6.42811	3.54384	0.657543	4.33073	0.00682301	11.0237	#NUM!	0.0931624
3509	2017	宁德市	4.14535	8.30752	5.86079	10.4608	9.02834	6.41182	3.38231	0.702199	4.5059	0.00867005	11.1371	#NUM!	0.103249
3509	2018	宁德市	4.17727	8.44522	5.8693	10.6377	9.23268	6.44413	3.43881	0.700604	4.68767	0.0227492	11.1978	#NUM!	0.113961
3509	2019	宁德市	4.28629	8.52637	5.87493	10.851	9.38151	6.50429	3.45754	0.70251	4.83438	0.0302095	11.3264	#NUM!
3601	2009	南昌市	4.45443	7.85453	6.20925	10.2009	8.48201	10.2906	3.47707	0.697698	4.00733	0.0180534	10.3238	4.09363	0.401195
3601	2010	南昌市	4.46233	7.94726	6.2191	10.2234	8.85256	10.281	3.5561	0.666516	4.39938	0.0153355	10.4642	4.14298	0.411881
3601	2011	南昌市	4.44245	8.10896	6.22456	10.3214	9.26187	10.2763	3.7218	0.617151	4.23353	0.0124202	10.592	4.18281	0.411105
3601	2012	南昌市	4.45045	8.32224	6.23028	10.4273	9.29103	10.2714	3.74743	0.684722	4.31602	0.0129624	10.6867	4.21617	0.426975
3601	2013	南昌市	4.42217	8.37424	6.23461	10.5213	9.3807	10.3241	3.8371	0.717806	4.45551	0.0129176	10.7524	4.25392	0.443906
3601	2014	南昌市	4.42626	8.45143	6.2494	10.5957	9.58205	10.363	3.93694	0.737839	4.78749	0.0167059	10.8561	#NUM!	0.515143
3601	2015	南昌市	4.47017	8.35289	6.25456	10.6895	9.51297	10.4142	3.98107	0.75634	4.85203	0.0150971	10.9635	#NUM!	0.525946
3601	2016	南昌市	4.46626	8.41636	6.25958	10.7568	9.33446	10.684	3.99727	0.826659	4.96284	0.0173857	11.0946	#NUM!	0.597238
3601	2017	南昌市	4.46233	8.53924	6.2634	10.8606	9.40153	10.3699	3.95132	0.876868	5.21982	0.0332757	11.1939	#NUM!	0.59718
3601	2018	南昌市	4.46233	8.55626	6.27664	10.8739	9.63002	10.3782	3.97121	0.93449	5.47185	0.0363923	11.3226	#NUM!	0.595466
3601	2019	南昌市	4.44245	8.53947	6.28413	10.9144	9.88344	10.4022	4.06025	1.02851	5.57879	0.0407346	11.3904	#NUM!
3602	2009	景德镇市	3.12969	7.3622	5.07655	9.66332	7.79093	7.28688	3.41225	0.55859	2.71337	0.00745551	9.92951	4.02366	0.415788
3602	2010	景德镇市	2.98544	7.37992	5.09473	9.81711	8.09611	7.32975	3.3084	0.509451	2.41591	0.00755328	10.0539	4.05975	0.419684
3602	2011	景德镇市	3.4576	7.46346	5.10352	9.91794	8.55864	7.33694	3.4325	0.461686	2.89867	0.00784141	10.2767	4.10322	0.422376
3602	2012	景德镇市	3.65239	7.96822	5.1162	10.022	8.5337	7.31655	3.39458	0.549789	3.02578	0.00789504	10.4351	4.14934	0.442093
3602	2013	景德镇市	3.29445	7.84306	5.11379	10.0537	8.34293	7.31854	3.70202	0.583884	3.11839	0.00843292	10.5274	4.18772	0.443147
3602	2014	景德镇市	3.54012	7.89838	5.12277	10.1582	7.9621	7.36518	3.75572	0.595743	3.17805	0.00761587	10.6244	#NUM!	0.457806
3602	2015	景德镇市	3.28171	7.9156	5.11638	10.215	7.99957	7.37275	3.74029	0.633598	3.17805	0.0150733	10.7323	#NUM!	0.451657
3602	2016	景德镇市	2.85682	7.88336	5.1299	10.2866	7.81908	7.35819	3.82916	0.730083	3.66356	0.0107478	10.818	#NUM!	0.475976
3602	2017	景德镇市	3.49971	7.9486	5.1299	10.1861	8.05493	7.34794	3.75263	0.789171	3.77963	0.0206144	10.9656	#NUM!	0.477235
3602	2018	景德镇市	3.42481	7.99667	5.1358	10.2378	8.33189	7.37776	3.79879	0.747585	4.0483	0.013069	11.0617	#NUM!	0.582865
3602	2019	景德镇市	3.53017	8.24359	5.14166	10.3165	8.21968	7.44132	3.84666	1.11151	4.12865	0.0196653	11.1714	#NUM!
3603	2009	萍乡市	2.75364	7.19721	5.23073	9.642	6.84904	6.2106	3.42692	0.480529	2.68649	0.00486248	10.0065	4.02432	0.223829
3603	2010	萍乡市	3.53017	7.38102	5.23692	9.78047	7.37477	6.20456	3.50995	0.451057	2.61007	0.00978803	10.1401	4.07096	0.225118
3603	2011	萍乡市	2.70919	7.52724	5.2486	9.91593	7.87028	6.34388	3.51982	0.405454	2.79117	0.0111448	10.3426	4.11163	0.230301
3603	2012	萍乡市	2.39073	7.75116	5.25958	10.0229	8.25237	6.99668	3.72286	0.525624	2.89757	0.0116648	10.4395	4.16101	0.259194
3603	2013	萍乡市	3.4576	7.85279	5.26579	10.0579	8.39325	6.91374	3.82215	0.566413	2.99273	0.0162987	10.5562	4.19769	0.255045
3603	2014	萍乡市	2.61388	7.95477	5.28928	10.1676	8.43545	6.83087	3.81936	0.581344	3.17805	0.0191436	10.6771	#NUM!	0.314813
3603	2015	萍乡市	3.34384	8.01131	5.28998	10.2343	8.28226	6.93342	3.87578	0.642328	3.29584	0.0206102	10.781	#NUM!	0.25275
3603	2016	萍乡市	3.46829	8.03047	5.29832	10.3126	8.38679	6.93828	3.94594	0.776991	3.58352	0.0224318	10.8665	#NUM!	0.25535
3603	2017	萍乡市	3.72079	8.01947	5.29832	10.3878	8.4942	7.15462	3.692	0.841731	3.83081	0.0241347	11.0262	#NUM!	0.25695
3603	2018	萍乡市	3.76918	8.00075	5.29832	10.2685	8.67714	6.9594	3.69349	0.804145	4.09101	0.0266171	11.1794	#NUM!	0.2604
3603	2019	萍乡市	3.62548	8.09154	5.29832	10.1764	8.67627	7.3601	3.67908	1.0826	4.18292	0.0260404	11.2464	#NUM!
3604	2009	九江市	3.72902	7.30251	6.19651	9.37791	6.90463	8.40693	3.1235	0.676199	3.36661	0.00448129	9.95481	3.97165	0.184853
3604	2010	九江市	3.6435	7.71872	6.21042	9.52924	7.78832	8.42749	3.17287	0.611209	3.43076	0.00469365	10.1164	4.03435	0.178085
3604	2011	九江市	4.18769	7.65791	6.2194	9.62642	8.53409	8.70666	3.25523	0.560888	3.60468	0.00524058	10.2907	4.07251	0.19125
3604	2012	九江市	4.18249	7.84129	6.23166	9.74862	8.68351	8.76218	3.41338	0.609478	3.7495	0.0055692	10.431	4.11972	0.197146
3604	2013	九江市	4.08405	7.83341	6.23068	9.79155	8.66751	8.55968	3.52634	0.638432	3.86304	0.0112959	10.5845	4.15703	0.198441
3604	2014	九江市	4.18769	8.0675	6.24047	9.95539	8.83998	8.5591	3.57757	0.673769	4.23411	0.0123845	10.7011	#NUM!	0.200256
3604	2015	九江市	4.31863	7.9113	6.24725	10.0367	8.88012	8.5884	3.65634	0.736593	4.35671	0.0117008	10.8409	#NUM!	0.201077
3604	2016	九江市	4.24801	7.89949	6.25383	10.124	8.75748	8.49433	3.68072	0.847416	4.55388	0.012644	10.939	#NUM!	0.233712
3604	2017	九江市	4.27686	7.98573	6.25383	10.2171	8.74753	8.46821	3.44895	0.909807	4.73795	0.0144552	11.0339	#NUM!	0.247228
3604	2018	九江市	4.32767	8.02661	6.25958	10.3237	8.86471	8.52615	3.50275	0.977669	5.02585	0.0208797	11.1833	#NUM!	0.252533
3604	2019	九江市	4.27686	8.17764	6.2634	10.4574	8.80374	8.57527	3.57811	0.926729	5.10931	0.0269865	11.2531	#NUM!
3605	2009	新余市	3.58844	7.14892	4.82519	10.2723	9.48628	6.25383	3.24478	0.591865	2.17816	0.00799332	10.2067	4.0917	0.449114
3605	2010	新余市	3.74528	7.367	4.77077	10.4607	9.91509	6.51471	3.35811	0.470996	2.4248	0.0138605	10.3558	4.10411	0.523451
3605	2011	新余市	3.56939	7.47212	4.78248	10.5724	9.89837	7.70841	3.44916	0.408306	2.53211	0.0129408	10.1769	4.13386	0.540581
3605	2012	新余市	3.57896	7.69512	4.79165	10.635	9.51009	7.57815	3.59315	0.557957	2.67069	0.0114324	10.6509	4.15918	0.546337
3605	2013	新余市	3.69568	7.74978	4.79991	10.5868	9.27361	7.46623	3.59104	0.619392	2.78871	0.016283	10.6606	4.19432	0.560752
3605	2014	新余市	3.76918	7.82588	4.80648	10.6951	9.23755	7.4776	3.61266	0.628808	3.09104	0.0142846	10.7679	#NUM!	0.56331
3605	2015	新余市	3.57896	7.93561	4.8164	10.7591	9.11098	7.6009	3.64655	0.68744	3.17805	0.0172753	10.852	#NUM!	0.572581
3605	2016	新余市	4.10115	7.87733	4.82028	10.8385	9.16621	7.61332	3.71946	0.802287	3.3673	0.017484	10.9078	#NUM!	0.586557
3605	2017	新余市	4.0549	7.82863	4.80402	10.8695	9.56385	7.92732	3.58579	0.845624	3.52342	0.0158078	10.9884	#NUM!	0.576
3605	2018	新余市	3.84498	7.79654	4.82831	10.7749	9.50305	7.53155	3.66908	0.763137	3.77963	0.017534	11.1627	#NUM!	0.584
3605	2019	新余市	3.28171	7.92373	4.82831	10.7074	9.37904	7.61923	3.73672	1.00487	3.86516	0.0169246	11.2653	#NUM!
3606	2009	鹰潭市	3.11465	7.24157	4.78599	9.66039	9.42041	5.45959	3.09783	0.488414	1.96571	0.00950241	9.92291	3.99295	0.237861
3606	2010	鹰潭市	3.61635	7.68744	4.80337	9.871	9.97633	5.45959	3.1272	0.441391	2.19722	0.00545801	10.0623	4.03858	0.205738
3606	2011	鹰潭市	3.29445	7.78815	4.80402	9.98384	10.0789	5.59099	3.22704	0.410182	2.31154	0.00625553	10.3315	4.04673	0.211855
3606	2012	鹰潭市	3.56939	7.80292	4.82028	10.1029	10.0521	5.65948	3.37643	0.440605	2.44408	0.00661297	10.4586	4.09992	0.218204
3606	2013	鹰潭市	3.25573	7.87251	4.82591	10.1311	10.0054	5.69709	3.55156	0.469255	2.57108	0.0177671	10.6287	4.13887	0.218282
3606	2014	鹰潭市	2.6862	8.01394	4.8434	10.3124	9.90181	5.82305	3.60487	0.505438	2.89037	0.0200402	10.7639	#NUM!	0.25224
3606	2015	鹰潭市	3.43586	7.8829	4.84623	10.3779	9.76208	6.20254	3.61397	0.554022	3.09104	0.0226772	10.9617	#NUM!	0.265937
3606	2016	鹰潭市	3.44679	8.05957	4.85203	10.4516	9.76764	6.09357	3.66456	0.657292	3.71357	0.0223461	10.9953	#NUM!	0.271953
3606	2017	鹰潭市	3.55973	7.81555	4.85203	10.4591	9.99317	6.13556	3.72513	0.694345	3.31782	0.0407545	11.0918	#NUM!	0.353798
3606	2018	鹰潭市	3.01934	7.96625	4.85981	10.5588	10.1458	5.95064	3.78788	0.693368	3.62167	0.0415268	11.1772	#NUM!	0.370233
3606	2019	鹰潭市	2.83702	8.10797	4.85981	10.6856	10.0392	6.07304	3.82425	0.765419	3.70896	0.0662345	11.2545	#NUM!
3607	2009	赣州市	3.40233	7.33981	6.79904	8.9363	6.83724	8.52417	2.9411	0.872505	3.59841	0.00543175	9.9312	3.99484	0.0840984
3607	2010	赣州市	3.79253	7.59287	6.81044	9.03391	7.08077	8.51077	3.0023	0.827753	3.7542	0.0041792	10.069	4.02784	0.0928128
3607	2011	赣州市	4.27211	7.82566	6.82252	9.11664	7.6727	8.49064	3.21523	0.748051	3.87888	0.00401781	10.2346	4.06479	0.0960613
3607	2012	赣州市	4.08405	8.01318	6.83163	9.23791	7.76636	8.52019	3.29987	0.802692	4.04147	0.00370741	10.4004	4.10408	0.100291
3607	2013	赣州市	4.27686	8.16627	6.83357	9.23165	7.70243	8.58485	3.41187	0.834516	4.19434	0.00942226	10.6195	4.13843	0.131304
3607	2014	赣州市	3.73718	8.16129	6.86087	9.41953	7.82838	8.6183	3.56829	0.850819	4.60517	0.0113735	10.7169	#NUM!	0.134714
3607	2015	赣州市	4.26254	8.24609	6.86759	9.50222	7.89162	8.69333	3.62842	0.928073	5.01064	0.0135591	10.826	#NUM!	0.163296
3607	2016	赣州市	4.30489	8.13778	6.87833	9.60386	7.89265	8.68862	3.68493	1.03786	5.0876	0.0186309	10.9197	#NUM!	0.177125
3607	2017	赣州市	4.37604	8.12181	6.88141	9.61488	8.05173	8.69249	3.76554	1.14168	5.1162	0.0237207	11.0077	#NUM!	0.180469
3607	2018	赣州市	4.38458	8.23908	6.88857	9.79046	8.20748	8.69684	3.43688	1.23255	5.42098	0.0259592	11.1106	#NUM!	0.193662
3607	2019	赣州市	4.39306	8.32625	6.89061	9.99313	8.29871	8.68118	3.47103	1.26432	5.50926	0.0273271	11.1654	#NUM!
3608	2009	吉安市	3.78481	7.03358	6.19257	9.01655	6.60567	6.87213	3.06208	0.60297	2.81121	0.0052004	9.93357	3.91939	0.070762
3608	2010	吉安市	3.92221	7.25874	6.20464	9.15047	7.31957	6.88653	3.12712	0.587752	3.02529	0.00487817	10.0475	3.94905	0.0837919
3608	2011	吉安市	3.77703	7.52193	6.2178	9.1738	8.03591	6.88244	3.18662	0.535133	3.23985	0.00504821	10.2133	4.06296	0.0900692
3608	2012	吉安市	3.05213	7.79822	6.22555	9.281	8.18572	6.77651	3.34002	0.586181	3.41871	0.00473386	10.4107	4.10267	0.0907877
3608	2013	吉安市	4.03699	7.85842	6.23264	9.43533	8.37956	6.89568	3.50331	0.609832	3.55763	0.0194423	10.579	4.13985	0.0930511
3608	2014	吉安市	4.04299	7.96402	6.26663	9.57998	8.54913	6.99026	3.5415	0.636553	3.97029	0.0212629	10.6729	#NUM!	0.0958783
3608	2015	吉安市	4.10115	7.93685	6.27356	9.66235	8.64213	7.09257	3.61279	0.690611	4.00733	0.0209104	10.7854	#NUM!	0.0974206
3608	2016	吉安市	4.03094	7.93716	6.28227	9.74857	8.68934	7.21744	3.65374	0.90401	4.26268	0.0192902	10.8667	#NUM!	0.107201
3608	2017	吉安市	4.16144	7.93993	6.28413	9.72797	8.79316	7.25488	3.3346	0.982221	4.47734	0.0200281	10.9015	#NUM!	0.108609
3608	2018	吉安市	4.10115	7.98119	6.28972	9.87251	8.90851	7.30854	3.4815	1.03956	4.78164	0.0237712	11.0128	#NUM!	0.108667
3608	2019	吉安市	3.9939	8.18297	6.29157	10.0441	9.09864	7.33498	3.51931	0.979075	4.87588	0.0237815	11.1367	#NUM!
3609	2009	宜春市	4.17727	7.14219	6.30977	9.06731	6.2001	7.37963	3.08022	0.494904	2.97041	0.00600316	10.0837	3.99664	0.089617
3609	2010	宜春市	4.24312	7.27934	6.32423	9.22175	6.66273	7.4061	3.15369	0.43246	3.16969	0.00655562	10.0793	4.00424	0.0970189
3609	2011	宜春市	4.15074	7.45278	6.34018	9.33748	7.21809	7.41878	3.35437	0.400116	3.27185	0.00695254	10.2144	4.07059	0.104694
3609	2012	宜春市	4.2082	7.74767	6.35106	9.48379	7.55752	7.43071	3.37025	0.48808	3.44999	0.00723958	10.3964	4.07642	0.112437
3609	2013	宜春市	4.17727	7.81479	6.35975	9.51858	7.66701	7.48324	3.46853	0.532015	3.57206	0.012016	10.5388	4.11277	0.114171
3609	2014	宜春市	4.27211	7.88309	6.38957	9.66559	7.80685	7.58579	3.48531	0.57514	4.00733	0.0174294	10.6316	#NUM!	0.113905
3609	2015	宜春市	4.31407	7.91011	6.3919	9.74325	7.89737	7.643	3.51677	0.651538	4.12713	0.0204846	10.7217	#NUM!	0.116279
3609	2016	宜春市	4.26254	7.91073	6.40026	9.82911	7.92138	7.65349	3.56235	0.874918	4.26268	0.0227208	10.812	#NUM!	0.119601
3609	2017	宜春市	4.27211	7.9446	6.40026	9.80717	8.01946	7.72179	3.13448	0.95183	4.67376	0.0345852	10.8887	#NUM!	0.14562
3609	2018	宜春市	4.30028	7.97315	6.40523	9.98006	8.10506	7.86634	3.28135	1.03516	4.93159	0.0415287	11.0145	#NUM!	0.146192
3609	2019	宜春市	4.2283	8.10596	6.40357	10.18	8.13439	7.91352	3.5434	1.10365	4.99704	0.0406317	11.0925	#NUM!
3610	2009	抚州市	3.39091	7.22788	5.98931	9.0793	6.71394	7.59136	3.13678	0.655784	2.65535	0.00681589	9.80946	3.82588	0.141648
3610	2010	抚州市	3.97485	7.3867	6.00132	9.22225	6.81892	7.51752	3.14917	0.622326	3.04452	0.00613	9.97213	3.87355	0.127913
3610	2011	抚州市	3.69568	7.51772	6.02102	9.29017	7.35976	7.56268	2.94431	0.530851	3.00815	0.00610525	10.1789	4.00668	0.131642
3610	2012	抚州市	2.89529	7.82533	6.035	9.39542	7.42483	7.29097	3.02498	0.543918	3.16336	0.00893876	10.3932	4.05649	0.134604
3610	2013	抚州市	3.89481	7.80658	6.0393	9.44949	7.53427	7.28756	3.1381	0.589243	3.30725	0.0105319	10.6044	4.09205	0.136608
3610	2014	抚州市	3.2688	7.88894	6.05795	9.60452	7.71119	7.31721	3.18369	0.633247	3.7612	0.0122331	10.7287	#NUM!	0.148092
3610	2015	抚州市	3.76128	7.96109	5.98966	9.68301	7.86099	7.3518	3.27734	0.680903	3.89182	0.0168151	10.8102	#NUM!	0.149875
3610	2016	抚州市	3.88082	7.9819	5.99396	9.7648	7.97331	7.39756	3.45208	0.92428	4.02535	0.0178331	10.9079	#NUM!	0.211555
3610	2017	抚州市	3.88784	7.98119	6.06611	9.79259	7.98647	7.41337	3.12709	0.992412	4.27528	0.0219933	10.9944	#NUM!	0.221898
3610	2018	抚州市	3.93563	8.0528	6.06843	9.84439	8.12253	7.62949	3.23977	1.0628	4.57985	0.0255117	11.0491	#NUM!	0.228776
3610	2019	抚州市	3.75331	8.16091	6.07074	9.92329	8.15945	6.98193	3.46487	1.25784	4.68794	0.0274364	11.1205	#NUM!
3611	2009	上饶市	4.21326	7.11574	6.59067	8.93478	6.41307	6.97167	2.94255	0.657624	3.09331	0.00557913	9.94073	3.99795	0.0662137
3611	2010	上饶市	3.57896	7.34248	6.6071	9.06487	7.30631	6.97635	3.05292	0.631407	3.10459	0.006021	10.0491	4.00428	0.0559184
3611	2011	上饶市	3.9939	7.58838	6.62034	9.17279	7.77837	7.00033	3.13238	0.559451	3.38777	0.00582583	10.2184	4.02362	0.0586216
3611	2012	上饶市	4.0064	7.78041	6.63371	9.3031	7.76775	7.0193	3.17612	0.618861	3.52577	0.00487808	10.4074	4.07	0.0621298
3611	2013	上饶市	4.13448	7.86594	6.63292	9.25502	7.86695	7.01392	3.29286	0.669071	3.69461	0.00782865	10.6198	4.10456	0.0636916
3611	2014	上饶市	4.129	7.92951	6.65041	9.48691	8.0731	7.41156	3.29972	0.716256	3.78419	0.0109309	10.6819	#NUM!	0.0946668
3611	2015	上饶市	4.03699	8.07612	6.65209	9.5644	8.14857	7.15851	3.40485	0.77749	4.5326	0.011543	10.828	#NUM!	0.0949488
3611	2016	上饶市	4.16144	8.04368	6.66185	9.65069	8.15454	7.16704	3.46797	0.856531	4.49981	0.00957837	10.9027	#NUM!	0.09553
3611	2017	上饶市	4.20311	8.01987	6.66313	9.70416	8.33858	7.42893	3.4339	0.923047	4.72739	0.010778	10.9747	#NUM!	0.101381
3611	2018	上饶市	4.27686	8.09001	6.67077	9.79434	8.22296	7.49109	3.49042	0.983831	5.03305	0.0148871	11.0715	#NUM!	0.102585
3611	2019	上饶市	4.20311	8.1929	6.67582	9.91161	7.92263	7.5994	3.56453	1.28812	5.12179	0.0188473	11.144	#NUM!
3701	2009	济南市	4.55262	8.06099	6.40236	10.4974	8.77477	10.2858	3.93679	1.20008	4.66532	0.0202468	10.4818	4.1692	0.574262
3701	2010	济南市	4.5454	8.22052	6.40371	10.5984	9.00549	10.293	3.90003	1.25677	4.76473	0.0184493	10.5415	4.20339	0.585229
3701	2011	济南市	4.53813	8.44023	6.40787	10.6628	9.35804	10.3194	3.9513	1.27911	4.92588	0.0190358	10.692	4.25638	0.596257
3701	2012	济南市	4.5308	8.46387	6.41215	10.7371	9.20612	10.3814	4.05648	1.348	5.1168	0.0217288	10.7961	4.30172	0.606017
3701	2013	济南市	4.52712	8.4624	6.41885	10.9356	9.18229	10.3463	4.20945	1.40865	5.1788	0.0209519	10.9267	4.3358	0.616554
3701	2014	济南市	4.5308	8.48768	6.4323	10.9082	9.2462	10.3346	4.26097	1.42314	5.31321	0.0167975	11.0401	#NUM!	0.627955
3701	2015	济南市	4.5454	8.49545	6.43892	10.9442	9.1073	10.3639	4.27982	1.51185	5.44674	0.0174373	11.1418	#NUM!	0.704897
3701	2016	济南市	4.54902	8.5239	6.45047	11.0121	9.29031	10.7048	4.31852	1.62519	5.56834	0.0160048	11.2517	#NUM!	0.719938
3701	2017	济南市	4.5454	8.57265	6.4677	11.0896	9.33587	10.4128	4.30236	1.67963	5.64848	0.0154644	11.3462	#NUM!	0.740152
3701	2018	济南市	4.54902	8.71326	6.48616	11.1731	9.51805	10.4179	4.31021	1.68056	5.7288	0.0206653	11.4257	#NUM!	0.880941
3701	2019	济南市	4.53447	8.90239	6.68085	11.1691	9.54478	10.6078	4.25786	1.78704	5.98014	0.0360605	11.5188	#NUM!
3702	2009	青岛市	4.57044	8.25906	6.63715	10.6253	10.591	9.73329	3.68921	0.910477	5.08426	0.0235781	10.412	4.20629	0.367595
3702	2010	青岛市	4.57044	8.35049	6.6381	10.7255	10.7925	9.74073	3.77771	0.953585	5.23804	0.0185481	10.5402	4.24381	0.374661
3702	2011	青岛市	4.57397	8.49025	6.6417	10.824	11.0474	9.748	3.8384	1.00247	5.11024	0.0245	10.6727	4.28549	0.473467
3702	2012	青岛市	4.57044	8.57533	6.64587	10.9116	11.0538	9.80824	3.97998	1.05092	5.31508	0.0225729	10.8006	4.30944	0.262078
3702	2013	青岛市	4.57044	8.626	6.65118	11.1283	11.0464	9.81989	3.93855	1.10251	5.275	0.0255707	10.9217	4.34361	0.601384
3702	2014	青岛市	4.57044	8.65113	6.66006	11.0706	11.0488	9.83022	4.00799	1.14437	6.54679	0.0251353	11.0365	#NUM!	0.599471
3702	2015	青岛市	4.57397	8.61958	6.66325	11.1208	10.9248	9.86334	4.05264	1.21934	5.51745	0.0233707	11.1486	#NUM!	0.623793
3702	2016	青岛市	4.57397	8.67038	6.6733	11.1963	10.8049	9.91101	4.09116	1.317	5.68358	0.0178458	11.2466	#NUM!	0.64807
3702	2017	青岛市	4.56335	8.68481	6.68835	11.2828	10.6838	9.96322	4.19611	1.344	5.72485	0.0275062	11.3331	#NUM!	0.718044
3702	2018	青岛市	4.55979	8.79954	6.70686	11.3625	10.5833	9.97934	4.01057	1.34605	5.81294	0.0289447	11.4169	#NUM!	0.783622
3702	2019	青岛市	4.55262	8.95834	6.72263	11.3243	10.4476	10.0367	4.25402	1.70906	5.94106	0.0424095	11.5437	#NUM!
3703	2009	淄博市	4.42626	7.55386	6.04361	10.5711	8.97643	8.60355	3.82374	0.534952	3.79121	0.0228549	10.3073	4.10329	0.522682
3703	2010	淄博市	4.42217	7.70239	6.04586	10.6879	9.25923	8.56503	3.90035	0.563176	3.98713	0.0239624	10.4311	4.13748	0.531642
3703	2011	淄博市	4.39306	7.90669	6.04926	10.7781	9.57463	8.57301	3.93617	0.601454	4.18174	0.0254247	10.5439	4.20396	0.552018
3703	2012	淄博市	4.40146	8.03282	6.04903	10.8517	9.61209	8.58802	3.97127	0.634055	4.3745	0.0274406	10.6454	4.22832	0.57637
3703	2013	淄博市	4.39306	8.0367	6.05279	10.9828	9.48741	8.57376	4.00062	0.687151	4.37576	0.0289379	10.7618	4.26541	0.600771
3703	2014	淄博市	4.37174	8.15372	6.05912	10.9728	9.45955	8.58204	4.06531	0.730612	4.44265	0.024112	10.8424	#NUM!	0.608287
3703	2015	淄博市	4.38883	8.20343	6.06285	10.9821	9.30553	8.59619	4.12728	0.788095	4.34381	0.0260996	10.947	#NUM!	0.621736
3703	2016	淄博市	4.40979	8.18267	6.06843	11.0508	9.3549	8.61812	4.15246	0.840361	4.77912	0.0251682	11.0337	#NUM!	0.634781
3703	2017	淄博市	4.37174	8.18895	6.07074	11.1226	9.61116	8.62802	4.01599	0.783258	4.84956	0.0218747	11.1125	#NUM!	0.645323
3703	2018	淄博市	4.39306	8.26345	6.07304	11.1864	10.0196	8.65242	4.02214	0.864639	4.94164	0.0232341	11.1765	#NUM!	0.65477
3703	2019	淄博市	4.38883	8.45184	6.07304	10.8522	9.90964	8.69299	4.02115	0.921577	5.03506	0.0308312	11.2749	#NUM!
3704	2009	枣庄市	4.11238	7.54097	5.95788	10.0652	6.96702	7.20117	3.32719	0.467262	3.28204	0.012186	10.2031	3.98263	0.301742
3704	2010	枣庄市	4.18249	7.6459	5.96878	10.1451	7.34038	7.69848	3.33805	0.520669	3.44042	0.0119959	10.3235	4.05725	0.314003
3704	2011	枣庄市	4.0608	7.78988	5.97686	10.2306	7.51121	7.24993	3.46539	0.559545	3.66638	0.0108285	10.4625	4.12914	0.363298
3704	2012	枣庄市	4.0549	7.90734	5.97838	10.3091	7.55135	7.23129	3.54033	0.583646	3.97537	0.0102283	10.5711	4.17368	0.35851
3704	2013	枣庄市	4.15611	7.88824	5.98141	10.3228	7.58484	7.18539	3.62931	0.61996	3.91262	0.0085624	10.6572	4.20954	0.332893
3704	2014	枣庄市	3.67859	7.87054	5.99471	10.45	7.69842	7.26822	3.69497	0.703427	4.11087	0.00873499	10.7619	#NUM!	0.334233
3704	2015	枣庄市	4.13448	7.93686	6.0107	10.4552	7.79229	7.31588	3.78364	0.753791	3.98898	0.00527983	10.8132	#NUM!	0.336416
3704	2016	枣庄市	4.16674	7.83586	6.02345	10.5083	7.631	7.36581	3.82843	0.803941	4.45435	0.00676779	10.8929	#NUM!	0.338732
3704	2017	枣庄市	4.03699	7.87574	6.03548	10.576	7.73451	7.35819	3.79785	0.80189	4.55369	0.00862261	10.9743	#NUM!	0.349291
3704	2018	枣庄市	4.03699	7.96568	6.04737	10.6214	7.8468	7.78863	3.72144	0.841094	4.7032	0.0108159	11.0574	#NUM!	0.340047
3704	2019	枣庄市	3.96195	8.10439	6.04973	10.2653	8.13323	7.5475	3.76563	1.08288	4.80353	0.0139075	11.1674	#NUM!
3705	2009	东营市	4.34995	7.54748	5.21814	11.2065	9.60243	8.01698	3.92564	0.303775	3.31999	0.0169995	10.5165	4.13351	0.648077
3705	2010	东营市	4.28629	7.70842	5.21965	11.296	10.2626	7.98718	3.96311	0.327275	3.42426	0.0142293	10.6261	4.16862	0.578871
3705	2011	东营市	4.30949	7.91219	5.22575	11.3728	10.5211	7.98105	3.97616	0.345914	3.65222	0.0120724	10.7278	4.24383	0.593639
3705	2012	东营市	4.28629	8.0185	5.22305	11.4761	10.693	7.22257	4.04414	0.362321	4.80337	0.0154594	10.8237	4.2553	0.595722
3705	2013	东营市	4.28629	8.02609	5.23111	11.6472	10.6872	7.38647	4.10304	0.387261	3.85461	0.0216743	10.9475	4.29157	0.592808
3705	2014	东营市	4.26254	8.10649	5.24228	11.6006	10.6704	7.42237	4.1405	0.450775	3.98898	0.0219108	11.0149	#NUM!	0.608541
3705	2015	东营市	4.17727	8.10007	5.25028	11.5903	10.6443	7.52726	4.1438	0.494161	4.02535	0.0103778	11.1194	#NUM!	0.742487
3705	2016	东营市	4.14535	8.18149	5.26269	11.6013	10.806	7.54486	4.13413	0.552268	3.97029	0.011056	11.2	#NUM!	0.773128
3705	2017	东营市	4.15074	8.11283	5.273	11.6834	11.0688	7.55747	4.05183	0.501961	4.35801	0.023173	11.2508	#NUM!	0.77203
3705	2018	东营市	4.04299	8.13868	5.2832	11.7641	11.3463	7.5251	4.07762	0.550763	4.47506	0.0154955	11.402	#NUM!	0.771263
3705	2019	东营市	4.18249	8.25526	5.28827	11.3998	11.309	7.55643	4.06201	0.653897	4.49714	0.0187911	11.5152	#NUM!
3706	2009	烟台市	4.50473	7.83565	6.48004	10.5422	10.4992	8.94624	3.68419	0.533636	4.24348	0.0212702	10.3482	4.16247	0.403446
3706	2010	烟台市	4.49334	7.98851	6.47872	10.6697	10.7031	8.99838	3.81859	0.567888	4.47278	0.0328264	10.4398	4.19844	0.409727
3706	2011	烟台市	4.49334	8.01455	6.47974	10.7529	10.7574	8.92386	3.93998	0.605649	4.6415	0.0311904	10.5398	4.2647	0.416623
3706	2012	烟台市	4.47017	8.1656	6.47743	10.823	10.796	8.99206	4.01395	0.642856	4.75729	0.0275506	10.6365	4.30782	0.423587
3706	2013	烟台市	4.47407	8.24215	6.47882	10.9463	10.7614	9.07658	4.03645	0.68868	4.89463	0.0273502	10.7808	4.34254	0.486241
3706	2014	烟台市	4.45839	8.3065	6.48219	10.9528	10.8116	9.09426	4.02093	0.753417	4.89784	0.0289493	10.8745	#NUM!	0.486331
3706	2015	烟台市	4.46626	8.41061	6.48201	11.0123	10.7541	9.1062	4.04144	0.806921	5.11799	0.0289661	11.0005	#NUM!	0.431389
3706	2016	烟台市	4.48952	8.27796	6.48464	11.0902	10.6531	9.13195	4.04765	0.865622	5.1985	0.0343184	11.0701	#NUM!	0.440856
3706	2017	烟台市	4.50473	8.25045	6.48311	11.1441	10.7109	9.13809	3.88415	0.816466	5.27959	0.0343639	11.1416	#NUM!	0.447615
3706	2018	烟台市	4.47017	8.29654	6.48311	11.2094	10.7748	9.33592	3.88603	0.904927	5.47538	0.0383436	11.2206	#NUM!	0.454839
3706	2019	烟台市	4.46626	8.40573	6.48158	11.1778	10.6936	9.32126	3.89245	1.22981	5.46632	0.0385461	11.3179	#NUM!
3707	2009	潍坊市	4.47017	7.50611	6.76602	9.99028	8.76097	8.69584	3.55097	0.576141	4.21936	0.0243421	10.2683	4.09635	0.163039
3707	2010	潍坊市	4.47796	7.64635	6.77283	10.0729	9.09378	8.69283	3.66926	0.604628	4.25845	0.0247932	10.4256	4.14048	0.16773
3707	2011	潍坊市	4.46626	7.70266	6.77719	10.1583	9.29089	8.86686	3.76025	0.622596	4.64333	0.0255496	10.5091	4.18099	0.173888
3707	2012	潍坊市	4.46626	7.83972	6.77867	10.2735	9.33388	8.87696	3.9739	0.672034	4.3608	0.029554	10.6205	4.20683	0.19052
3707	2013	潍坊市	4.46626	7.88921	6.78321	10.4025	9.34138	8.93971	3.96674	0.735697	4.80189	0.0311167	10.7385	4.24259	0.194405
3707	2014	潍坊市	4.46233	7.89835	6.78931	10.4487	9.41733	9.01396	3.89961	0.83342	6.28972	0.025352	10.8441	#NUM!	0.197704
3707	2015	潍坊市	4.47796	7.93415	6.79538	10.513	9.48128	9.06358	3.91161	0.893157	4.8828	0.0225529	10.9534	#NUM!	0.196104
3707	2016	潍坊市	4.47796	7.94484	6.80351	10.5834	9.4871	9.13324	3.93989	0.971802	5.32788	0.0260507	11.0319	#NUM!	0.19457
3707	2017	潍坊市	4.46626	7.92355	6.81124	10.6379	9.6345	9.18738	3.80237	1.00795	5.40727	0.0290397	11.1293	#NUM!	0.221083
3707	2018	潍坊市	4.47407	8.01585	6.81783	10.6923	9.81066	9.21702	3.84093	1.05846	5.52306	0.0274045	11.157	#NUM!	0.187876
3707	2019	潍坊市	4.47796	8.18661	6.8222	10.6087	9.86638	9.2687	3.9321	1.25709	5.63901	0.0278615	11.229	#NUM!
3708	2009	济宁市	4.37174	7.44796	6.723	9.90933	7.76873	8.36218	3.42742	0.60262	3.6214	0.0197037	10.3416	4.05092	0.104718
3708	2010	济宁市	4.35872	7.64696	6.737	9.99044	8.16086	8.40402	3.47121	0.638378	3.82647	0.0209067	10.4863	4.09691	0.134628
3708	2011	济宁市	4.38883	7.69055	6.7417	10.075	8.4294	8.44741	3.57489	0.657335	4.22215	0.0191318	10.5777	4.16708	0.145237
3708	2012	济宁市	4.38032	7.89602	6.74182	10.1644	8.29686	8.54617	3.93536	0.683537	4.17531	0.0187098	10.7038	4.22557	0.20539
3708	2013	济宁市	4.38032	7.82166	6.74264	10.2099	8.25386	8.5413	3.89044	0.722349	4.50103	0.0182102	10.747	4.26722	0.205395
3708	2014	济宁市	4.41806	7.91683	6.75705	10.3341	8.22586	8.56293	3.83548	0.806627	4.63473	0.0172827	10.8285	#NUM!	0.213098
3708	2015	济宁市	4.40564	7.9004	6.76555	10.3729	8.26399	8.59785	3.9347	0.876944	4.7185	0.0155971	10.8982	#NUM!	0.216575
3708	2016	济宁市	4.41394	7.92721	6.77537	10.446	8.26969	8.63746	3.8785	0.960009	5.0876	0.0138086	10.9571	#NUM!	0.21282
3708	2017	济宁市	4.40564	7.91097	6.78333	10.517	8.39446	8.66164	3.71982	0.88589	5.20993	0.0126557	11.0334	#NUM!	0.226925
3708	2018	济宁市	4.39727	7.99636	6.79234	10.5839	8.49298	8.69115	3.75893	0.986958	5.33658	0.0120896	11.0998	#NUM!	0.230358
3708	2019	济宁市	4.39727	8.17072	6.79571	10.4593	8.537	8.59156	3.82044	1.19677	5.41516	0.0130266	11.2575	#NUM!
3709	2009	泰安市	4.31863	7.48641	6.32046	10.0239	7.19693	8.52258	3.4269	0.652485	3.73026	0.0165628	10.1515	4.09058	0.191738
3709	2010	泰安市	4.33217	7.80264	6.32258	10.1599	7.54321	8.54617	3.5582	0.688453	3.80666	0.0160187	10.3386	4.12778	0.193476
3709	2011	泰安市	4.28158	7.86261	6.32704	10.2331	7.69531	8.74656	3.62937	0.736981	4.01908	0.0132479	10.4773	4.17284	0.202809
3709	2012	泰安市	4.32767	8.02493	6.32597	10.2307	7.85079	8.591	3.71819	0.793012	4.64005	0.0140641	10.5963	4.2236	0.216893
3709	2013	泰安市	4.33664	8.00333	6.32579	10.3997	7.92645	8.58466	3.87409	0.850139	4.26212	0.0149599	10.7106	4.2601	0.225342
3709	2014	泰安市	4.29564	8.00368	6.33204	10.4871	8.08592	8.59582	3.80042	0.91746	4.38203	0.013835	10.7857	#NUM!	0.230949
3709	2015	泰安市	4.32316	8.1243	6.33808	10.5248	7.82401	8.62443	3.83581	0.976536	4.34381	0.0126084	10.8558	#NUM!	0.271705
3709	2016	泰安市	4.28629	8.03615	6.34388	10.5792	7.70795	8.76639	3.88498	1.04366	4.79579	0.0103594	10.924	#NUM!	0.274694
3709	2017	泰安市	4.25772	8.12986	6.34739	10.6519	7.84	8.77817	3.77736	0.95568	4.8688	0.011725	10.9963	#NUM!	0.276353
3709	2018	泰安市	4.27211	8.1798	6.35089	10.6768	7.94367	8.80807	3.78574	1.08404	4.98155	0.00841227	11.0269	#NUM!	0.281047
3709	2019	泰安市	4.17727	8.26739	6.35089	10.3572	7.98553	8.78875	3.80499	1.29195	4.98544	0.0096963	11.1255	#NUM!
3710	2009	威海市	4.38032	7.72728	5.53327	10.7292	10.2731	7.82764	4.15826	0.595275	3.46854	0.0284376	10.2172	4.15963	0.520484
3710	2010	威海市	4.38883	7.8767	5.5358	10.8794	10.4992	8.10046	4.16808	0.647388	3.80444	0.0334374	10.3708	4.1858	0.531915
3710	2011	威海市	4.37174	7.94047	5.53655	10.8207	10.7149	8.05325	4.22238	0.702508	3.9982	0.0280507	10.4738	4.2305	0.544164
3710	2012	威海市	4.38458	7.96062	5.53576	11.02	10.7112	8.05452	4.15719	0.727166	4.05387	0.0284836	10.5662	4.26832	0.559496
3710	2013	威海市	4.36742	8.02967	5.53655	11.0982	10.6475	8.08425	4.13078	0.787029	4.2041	0.0328275	10.6845	4.30378	0.73124
3710	2014	威海市	4.35434	8.02493	5.54048	11.0999	10.5964	8.13535	4.15223	0.906293	4.27667	0.0344786	10.794	#NUM!	0.739588
3710	2015	威海市	4.37604	8.05222	5.54028	11.1629	10.6256	8.17864	4.12349	0.957805	4.29046	0.0360657	10.8873	#NUM!	0.736758
3710	2016	威海市	4.37604	8.06635	5.54518	11.2394	10.6878	8.21933	4.10303	1.03838	4.51086	0.0377986	10.965	#NUM!	0.749297
3710	2017	威海市	4.39306	8.0896	5.54518	11.3259	10.8623	8.26848	4.00648	0.961917	4.55667	0.0418035	11.0404	#NUM!	0.753074
3710	2018	威海市	4.34553	8.13889	5.54908	11.3649	10.924	8.388	4.07925	1.09859	4.62791	0.0350396	11.1085	#NUM!	0.758911
3710	2019	威海市	4.3411	8.28268	5.54908	11.152	10.8985	8.43403	4.12305	1.23609	4.70919	0.037084	11.1733	#NUM!
3711	2009	日照市	4.0549	7.66559	5.65515	10.0263	9.9374	6.92854	3.20336	0.647406	3.04927	0.00861064	10.2536	4.03667	0.311892
3711	2010	日照市	4.04299	7.76845	5.66268	10.1463	10.3335	6.93731	3.38255	0.646906	3.15274	0.00987442	10.42	4.08952	0.323183
3711	2011	日照市	3.42481	7.91769	5.66643	10.265	10.793	7.01031	3.45486	0.668014	3.48401	0.0098026	10.5176	4.13928	0.332523
3711	2012	日照市	4.02486	8.00753	5.66331	10.3647	10.9736	7.08674	3.52632	0.705563	3.905	0.00991857	10.5949	4.16011	0.334712
3711	2013	日照市	4.07249	7.99393	5.67023	10.4353	11.1695	7.09506	3.54967	0.745098	3.75817	0.0113197	10.6907	4.20142	0.338891
3711	2014	日照市	4.03699	8.14743	5.68324	10.5324	11.1937	7.20712	3.56843	0.82181	3.95124	0.0119522	10.8168	#NUM!	0.340598
3711	2015	日照市	4.06666	8.09596	5.69019	10.5531	10.3665	7.23706	3.6904	0.882026	3.95124	0.0122957	10.9102	#NUM!	0.345667
3711	2016	日照市	4.04299	8.07948	5.70378	10.6341	10.171	7.23921	3.68905	0.943235	4.15888	0.0123134	10.9869	#NUM!	0.352303
3711	2017	日照市	4.12349	8.07603	5.71703	10.7369	10.2562	7.2717	3.45634	0.834859	4.31842	0.0178138	11.0575	#NUM!	0.360586
3711	2018	日照市	4.2082	8.18783	5.72685	10.8287	10.3081	7.25205	3.54562	0.912875	4.39445	0.028475	11.1781	#NUM!	0.361688
3711	2019	日照市	4.13448	8.4018	5.7301	10.6961	10.4304	7.34794	3.5799	1.14167	4.49034	0.0341734	11.2858	#NUM!
3713	2009	临沂市	4.39306	7.38883	6.94846	9.62159	7.72517	8.35632	3.40419	0.740403	3.81419	0.0117096	10.228	4.08041	0.148216
3713	2010	临沂市	4.38032	7.50673	6.97792	9.71181	7.98644	8.34165	3.42846	0.770702	4.12713	0.0138972	10.3648	4.09079	0.160204
3713	2011	临沂市	4.39727	7.63858	6.98564	9.81332	8.3585	8.03431	3.51192	0.802713	4.46625	0.0106551	10.5306	4.14242	0.176084
3713	2012	临沂市	4.40564	7.74493	6.98823	9.8914	8.4834	7.99834	3.59271	0.859626	4.09534	0.0119715	10.6487	4.16212	0.181924
3713	2013	临沂市	4.40979	7.82809	6.9943	9.91064	8.58927	8.04173	3.63214	0.901976	4.76584	0.0117666	10.643	4.19114	0.179132
3713	2014	临沂市	4.43033	7.88392	7.01499	10.0571	8.69188	8.11492	3.7077	0.965027	4.85981	0.0101083	10.8059	#NUM!	0.178997
3713	2015	临沂市	4.39727	7.89977	7.02468	10.0924	8.47989	7.96693	3.75637	1.02518	4.8828	0.009057	10.9387	#NUM!	0.183488
3713	2016	临沂市	4.40564	7.89511	7.03966	10.1597	8.47037	8.05516	3.78182	1.11248	5.32301	0.0126278	11.0027	#NUM!	0.182014
3713	2017	临沂市	4.42626	7.92149	7.0579	10.221	8.60746	8.17442	3.52856	1.02792	5.42536	0.00775256	11.0578	#NUM!	0.184966
3713	2018	临沂市	4.42217	8.00824	7.07327	10.3031	8.67609	8.19644	3.61247	1.14325	5.54205	0.00683415	11.1225	#NUM!	0.19237
3713	2019	临沂市	4.40979	8.18233	7.08171	10.2679	8.84365	8.21121	3.68768	1.40506	5.6387	0.00824007	11.2426	#NUM!
3714	2009	德州市	4.30489	7.32797	6.3439	9.91173	7.46252	7.87398	3.19539	0.582192	3.23475	0.01235	9.98264	4.00706	0.105142
3714	2010	德州市	4.28158	7.36765	6.34595	9.93208	7.72453	7.8648	3.19678	0.608927	3.52046	0.0129718	10.0967	4.06551	0.122656
3714	2011	德州市	4.31863	7.57506	6.35611	10.0517	8.05319	7.85088	3.3201	0.624023	3.82166	0.0147725	10.2541	4.1038	0.16542
3714	2012	德州市	4.36742	7.74605	6.35871	10.1782	8.04752	7.83676	3.45299	0.643296	3.79661	0.0135927	10.4186	4.15165	0.185591
3714	2013	德州市	4.37174	7.80207	6.36096	10.2387	8.24468	7.85516	3.57655	0.680172	4.09284	0.0202841	10.5662	4.18963	0.247411
3714	2014	德州市	4.38032	7.88062	6.36853	10.3217	8.21456	7.93666	3.55706	0.78038	4.02535	0.0152875	10.6737	#NUM!	0.25026
3714	2015	德州市	4.3411	7.88077	6.37548	10.3633	8.11603	7.99362	3.56588	0.816811	4.26268	0.0222228	10.7912	#NUM!	0.256914
3714	2016	德州市	4.33664	7.86229	6.38519	10.4302	8.12385	8.05801	3.59747	0.879145	4.76217	0.0179998	10.9039	#NUM!	0.259445
3714	2017	德州市	4.35872	7.90184	6.38856	10.495	8.2726	8.07216	3.40578	0.886689	4.83246	0.0142904	10.9838	#NUM!	0.26413
3714	2018	德州市	4.33664	7.97312	6.39359	10.5716	8.5194	8.08271	3.40714	0.897439	4.97604	0.0331912	11.046	#NUM!	0.271736
3714	2019	德州市	4.35872	8.2003	6.39526	10.4587	8.65059	8.1716	3.46772	1.1448	5.05529	0.0262598	11.1808	#NUM!
3715	2009	聊城市	3.50997	7.32338	6.38163	9.78294	7.86043	7.65681	3.33529	0.45926	3.30689	0.0153072	9.97031	4.06543	0.100698
3715	2010	聊城市	4.26254	7.56074	6.3928	9.88715	8.29953	7.66809	3.39286	0.515805	3.52636	0.0143386	10.1575	4.10609	0.103343
3715	2011	聊城市	4.27686	7.71295	6.40391	9.99456	8.75126	7.66809	3.44555	0.541224	3.91781	0.0123428	10.3011	4.14136	0.108108
3715	2012	聊城市	4.25772	7.79839	6.38772	10.0959	8.74006	7.62706	3.58109	0.592193	3.65765	0.0147724	10.425	4.18611	0.113858
3715	2013	聊城市	4.198	7.84266	6.39275	10.1671	8.77214	7.55538	3.71204	0.652178	4.1895	0.0140941	10.5374	4.22443	0.138883
3715	2014	聊城市	4.32767	#NUM!	6.4169	10.2499	8.66111	7.59488	3.70617	0.695115	4.14313	0.0128993	10.6511	#NUM!	0.14943
3715	2015	聊城市	4.35434	7.86099	6.43342	10.2917	8.52692	7.60788	3.69517	0.725587	4.29046	0.00570155	10.7804	#NUM!	0.150964
3715	2016	聊城市	4.25287	7.87272	6.45047	10.3646	8.62966	7.61234	3.76446	0.782103	4.72739	0.00371641	10.9191	#NUM!	0.154656
3715	2017	聊城市	4.30949	7.93118	6.46147	10.41	8.82592	7.8932	3.63082	0.735368	4.82291	0.0048124	11.0027	#NUM!	0.162465
3715	2018	聊城市	4.33217	8.02105	6.46925	10.4569	8.95536	7.76132	3.67045	0.836013	4.96354	0.00348771	11.0888	#NUM!	0.182257
3715	2019	聊城市	4.21326	8.1686	6.47235	10.1162	8.74143	7.79359	3.69266	1.40707	5.05002	0.00488928	11.163	#NUM!
3716	2009	滨州市	4.27686	7.20716	5.93354	10.1801	8.72456	7.88043	3.54384	0.596967	3.30322	0.0107488	10.0794	4.07478	0.199936
3716	2010	滨州市	4.30489	7.32762	5.93468	10.2681	9.09516	7.90286	3.76141	0.647614	3.41444	0.0148082	10.2401	4.11883	0.24103
3716	2011	滨州市	4.34553	7.49551	5.94201	10.377	9.38151	7.9363	3.82451	0.686236	3.70155	0.0140586	10.4256	4.1705	0.273773
3716	2012	滨州市	4.3411	7.61321	5.94254	10.4592	9.30085	7.89058	4.04951	0.719778	2.91939	0.0175435	10.6082	4.20434	0.287945
3716	2013	滨州市	4.30489	7.58944	5.94437	10.5223	9.51262	7.91389	3.85008	0.758168	3.99139	0.0167862	10.7169	4.23558	0.284148
3716	2014	滨州市	4.29097	7.59301	5.95765	10.5878	9.34452	7.93272	3.8709	0.803832	4.02535	0.0199036	10.7888	#NUM!	0.347778
3716	2015	滨州市	4.30489	7.69507	5.96376	10.6048	9.46926	7.9505	3.87487	0.858682	3.95124	0.0170234	10.8942	#NUM!	0.347908
3716	2016	滨州市	4.31407	7.8045	5.97126	10.6561	9.54885	7.97625	3.87343	0.958305	4.70953	0.0195283	10.9795	#NUM!	0.348198
3716	2017	滨州市	4.32316	7.89295	5.97635	10.7016	9.69521	7.98956	3.68621	0.941176	4.79263	0.0290827	11.0783	#NUM!	0.353275
3716	2018	滨州市	4.29097	7.96367	5.98394	10.7176	9.9595	8.00903	3.69834	1.03057	4.94093	0.0295136	11.1569	#NUM!	0.376759
3716	2019	滨州市	4.24312	8.13555	5.98645	10.6391	9.98712	8.02191	3.7434	1.13925	5.01282	0.0346001	11.2053	#NUM!
3717	2009	菏泽市	4.28629	7.43903	6.84528	9.0331	6.82846	7.3601	3.14461	0.540578	3.63469	0.0106934	9.86539	3.92758	0.0797872
3717	2010	菏泽市	4.18769	7.51702	6.86568	9.23591	7.13766	7.41818	3.24234	0.55258	3.57515	0.00988306	9.99695	3.98967	0.0817382
3717	2011	菏泽市	4.24801	7.57798	6.87368	9.43	7.55703	7.73718	3.28491	0.564703	3.89528	0.0104192	10.2007	4.04984	0.0876423
3717	2012	菏泽市	4.198	7.66518	6.86412	9.56286	7.69931	7.39142	3.33178	0.58727	4.08345	0.0146955	10.3801	4.09524	0.0938903
3717	2013	菏泽市	3.31945	7.66799	6.86433	9.55359	7.56525	7.52618	3.48618	0.612034	4.2704	0.0111317	10.4827	4.13637	0.0953059
3717	2014	菏泽市	4.20311	7.6889	6.89831	9.77595	7.68897	7.5606	3.50774	0.647385	4.33073	0.0117365	10.5819	#NUM!	0.0986083
3717	2015	菏泽市	4.2382	7.73205	6.91081	9.83541	7.89001	7.64204	3.57489	0.681253	4.47734	0.00599216	10.7158	#NUM!	0.120552
3717	2016	菏泽市	4.30028	7.73439	6.92264	9.89923	8.0948	7.7012	3.68881	0.736787	4.7362	0.00693622	10.8392	#NUM!	0.144082
3717	2017	菏泽市	4.38458	7.73177	6.92658	9.9849	8.21624	7.76472	3.52705	0.664819	5.05843	0.00432427	10.9205	#NUM!	0.158995
3717	2018	菏泽市	4.34995	7.77938	6.93245	10.0675	8.53916	7.724	3.59735	0.768888	5.19129	0.00361625	11.0108	#NUM!	0.171452
3717	2019	菏泽市	4.26733	7.85436	6.93342	10.1619	8.45306	7.75705	3.60965	1.12309	5.35474	0.00288271	11.1029	#NUM!
4101	2009	郑州市	4.55621	8.00364	6.59506	10.3348	8.13001	10.3121	4.01593	0.794246	4.90231	0.0156304	10.3035	4.03358	0.32784
4101	2010	郑州市	4.54902	8.10563	6.87005	10.4067	8.17301	10.7678	3.82602	0.725328	6.37383	0.0222698	10.3975	4.10687	0.315731
4101	2011	郑州市	4.55979	8.21494	6.9178	10.4997	9.27724	10.89	3.8866	0.686785	6.61711	0.017933	10.4845	4.16137	0.312709
4101	2012	郑州市	4.54177	8.30267	6.97775	10.5877	10.0075	10.832	3.94191	0.725987	6.82111	0.0217934	10.6084	4.22037	0.374029
4101	2013	郑州市	4.5454	8.36889	6.82339	10.6696	10.274	10.9158	4.24237	0.744668	6.9069	0.0211539	10.7131	4.27119	0.395479
4101	2014	郑州市	4.55621	8.47606	6.84354	10.7444	10.3226	10.9158	4.30876	0.901226	5.33754	0.0157801	10.8149	4.30368	0.485262
4101	2015	郑州市	4.56335	8.5117	6.69764	10.8107	10.6823	10.9158	4.50793	0.986765	5.48064	0.0161481	10.8778	4.3363	0.496179
4101	2016	郑州市	4.5669	8.49431	6.7178	10.8937	10.6455	10.7397	4.58347	1.06852	5.61677	0.0164348	11.0211	4.36568	0.577732
4101	2017	郑州市	4.55979	8.55527	6.73578	10.97	10.7308	10.7967	4.55056	1.15711	5.7677	0.0224167	11.1632	4.39748	0.611991
4101	2018	郑州市	4.56335	8.5962	6.76157	11.0128	10.7829	10.8412	4.6023	1.42643	5.93814	0.020515	11.3017	4.41923	0.637823
4101	2019	郑州市	4.55621	8.55038	6.78219	11.1156	10.7384	10.9135	4.60188	1.47968	6.02117	0.0331588	11.3854	4.43431
4102	2009	开封市	4.07249	7.36168	6.26747	9.35299	5.62526	8.29829	3.27813	0.764426	3.39283	0.0105434	9.96328	4.00217	0.177745
4102	2010	开封市	3.43586	7.51268	6.28171	9.47893	5.69118	8.32409	3.33869	0.766754	4.79744	0.0104731	10.0896	4.05607	0.178101
4102	2011	开封市	4.03699	7.64803	6.29785	9.59348	5.92106	8.34522	3.36954	0.775321	5.12925	0.0104983	10.22	4.082	0.179923
4102	2012	开封市	3.97485	7.68809	6.29968	9.71481	6.19658	8.48281	3.42963	0.780347	5.42053	0.0108315	10.1961	4.14088	0.178738
4102	2013	开封市	3.84498	7.78836	6.31554	9.66276	6.33312	8.52675	3.5882	0.776821	5.53402	0.0112202	10.4722	4.1889	0.193698
4102	2014	开封市	4.04896	7.88373	6.3168	9.93384	6.38965	8.59877	3.67716	0.911268	4.02535	0.0109105	10.4843	4.23442	0.225914
4102	2015	开封市	4.0608	7.81207	6.31688	10.0292	6.19804	8.63266	3.73348	1.01087	3.97029	0.00960554	10.6813	4.27758	0.223828
4102	2016	开封市	4.01259	7.82088	6.32615	10.1153	6.14942	8.64769	3.54161	1.05823	3.95124	0.0105184	10.7956	4.29987	0.223828
4102	2017	开封市	4.11238	7.86183	6.32615	10.1547	6.463	8.67948	3.69396	1.11649	4.45435	0.0099144	10.8501	4.33664	0.238964
4102	2018	开封市	4.08978	8.01172	6.32794	10.177	6.96136	8.69935	3.68135	1.08354	4.48006	0.0120657	10.9576	4.33786	0.243832
4102	2019	开封市	4.08405	8.03918	6.32972	10.3331	7.16848	8.74225	3.76016	1.15531	4.61482	0.0157213	10.9902	4.36546
4103	2009	洛阳市	4.41394	7.58722	6.54375	9.9848	7.0148	8.33663	3.55563	0.566062	4.01962	0.0179347	10.1717	4.04321	0.256389
4103	2010	洛阳市	4.41806	7.65564	6.55612	10.0727	7.28106	8.39683	3.58319	0.527442	5.60175	0.0143419	10.3059	4.08167	0.259963
4103	2011	洛阳市	4.41394	7.76784	6.56681	10.1776	7.58971	8.53188	3.61627	0.50853	5.78315	0.0200822	10.4185	4.14251	0.260941
4103	2012	洛阳市	4.40979	7.84088	6.56484	10.2734	7.29684	8.53366	3.71561	0.542077	5.99645	0.02001	10.6548	4.17397	0.273855
4103	2013	洛阳市	4.41394	7.93049	6.54002	10.2729	7.38694	8.644	3.82538	0.594701	6.10774	0.0201609	10.6083	4.20325	0.275912
4103	2014	洛阳市	4.40564	7.9381	6.54564	10.3543	7.43646	8.66164	3.90235	0.819949	5.01064	0.0205141	10.7029	4.26435	0.287213
4103	2015	洛阳市	4.40979	7.9107	6.59092	10.4099	7.4138	8.66854	3.92494	0.907101	5.05625	0.0186055	10.7475	4.3081	0.292022
4103	2016	洛阳市	4.41806	7.93343	6.60259	10.4942	7.4248	8.7098	4.04148	1.00194	5.02388	0.0180508	10.8453	4.35524	0.292022
4103	2017	洛阳市	4.38032	7.96972	6.60259	10.5718	7.45128	8.7653	3.88127	1.03712	5.26786	0.0246721	10.9658	4.37201	0.305595
4103	2018	洛阳市	4.41806	8.08068	6.60665	10.6094	7.49778	8.87108	3.93938	1.03034	5.20368	0.0318212	11.097	4.39993	0.335772
4103	2019	洛阳市	4.41806	8.14931	6.61338	10.6763	7.50366	8.95299	3.98477	1.05519	5.2871	0.0401232	11.229	4.42449
4104	2009	平顶山市	4.06666	7.25728	6.27732	9.68162	6.80838	7.94378	3.50665	0.390953	3.54501	0.0114853	10.2554	4.01452	0.131581
4104	2010	平顶山市	4.14535	7.35417	6.29081	9.78156	6.25686	7.96763	3.64049	0.37574	5.05497	0.0110236	10.3715	4.06077	0.12935
4104	2011	平顶山市	4.10115	7.49356	6.30792	9.86794	6.26868	8.00169	3.66519	0.385412	5.26652	0.0127257	10.5116	4.12031	0.131232
4104	2012	平顶山市	3.91543	7.61933	6.30189	9.8735	6.2056	7.99261	3.72837	0.482257	5.54518	0.0118454	10.6188	4.17368	0.134884
4104	2013	平顶山市	4.01259	7.70831	6.28693	9.82285	6.31299	8.00001	3.7866	0.538043	5.65147	0.0117493	10.6571	4.21283	0.131754
4104	2014	平顶山市	3.92221	7.69988	6.32274	9.95095	6.58623	8.06306	3.81921	0.671591	4.02535	0.0116298	10.6947	4.24885	0.130538
4104	2015	平顶山市	4.04896	7.75151	6.33202	9.9905	6.61627	8.01069	3.85315	0.779146	3.82864	0.00847282	10.7154	4.21241	0.129225
4104	2016	平顶山市	4.15074	7.84122	6.34212	10.0645	6.23005	8.10772	3.86169	0.841668	3.91202	0.0110302	10.7528	4.24802	0.129453
4104	2017	平顶山市	4.04299	7.90883	6.34036	10.1169	6.46515	8.13065	3.65457	0.880118	3.93652	0.0117877	10.8729	4.276	0.128596
4104	2018	平顶山市	3.98759	7.88092	6.34564	10.1458	6.55327	8.30992	3.76014	0.977245	4.05872	0.0142991	11.0153	4.30773	0.128596
4104	2019	平顶山市	4.00017	7.92254	6.34564	10.2414	6.60873	8.27001	3.78912	1.01262	4.26268	0.014395	11.0374	4.27807
4105	2009	安阳市	3.69568	7.313	6.35116	9.61701	7.03105	7.75105	3.34984	0.452519	3.77391	0.0180841	10.0897	3.98825	0.130702
4105	2010	安阳市	4.25287	7.30835	6.36544	9.72776	7.48984	7.90765	3.4348	0.429043	5.22789	0.0175694	10.1952	4.02362	0.13031
4105	2011	安阳市	4.129	7.40109	6.38165	9.81979	7.66072	8.0097	4.28719	0.501597	5.47972	0.0190508	10.292	4.07419	0.131298
4105	2012	安阳市	4.03699	7.57857	6.38519	9.8815	7.24896	8.1374	3.5614	0.531424	5.7301	0.0175728	10.4318	4.12028	0.130316
4105	2013	安阳市	4.16144	7.60299	6.40026	9.78876	7.56618	8.16394	3.61146	0.544574	5.81401	0.0189934	10.452	4.14622	0.130177
4105	2014	安阳市	3.88784	7.66575	6.41575	10.0153	7.59252	8.2239	3.63119	0.691139	4.43082	0.0178845	10.5681	4.18196	0.130683
4105	2015	安阳市	4.11238	7.69172	6.4256	10.0709	7.3677	8.28828	3.61952	0.799322	4.5326	0.0141257	10.6305	4.19302	0.130671
4105	2016	安阳市	3.98759	7.80157	6.43935	10.1404	7.14988	8.28803	3.73972	0.871647	4.65396	0.0143659	10.7306	4.19767	0.132821
4105	2017	安阳市	4.129	7.75604	6.43615	10.2096	6.78764	8.37378	3.54189	0.897041	4.86753	0.0136482	10.8415	4.2202	0.138708
4105	2018	安阳市	4.0064	7.82019	6.44095	10.2326	7.01215	8.45638	3.55526	1.11237	4.89948	0.0129476	11.0199	4.25426	0.139618
4105	2019	安阳市	4.12349	7.95644	6.44413	10.1483	7.20033	8.5936	3.62918	1.03454	4.9462	0.0117729	11.0465	4.27502
4106	2009	鹤壁市	2.2572	7.19601	5.07386	9.77891	5.9307	6.09357	3.51528	0.278773	2.59002	0.00820744	9.95845	3.93932	0.307127
4106	2010	鹤壁市	3.69568	7.31083	5.0879	9.84676	6.38052	6.22851	3.55416	0.259447	3.9279	0.00862692	10.1604	3.99699	0.356185
4106	2011	鹤壁市	3.36765	7.50462	5.10048	9.91751	6.5418	6.39359	3.54652	0.255599	4.21331	0.00870207	10.3178	4.03834	0.3729
4106	2012	鹤壁市	2.50852	7.58917	5.09436	9.9994	6.63666	6.53814	3.65632	0.267993	4.54329	0.00841721	10.4353	4.08243	0.384328
4106	2013	鹤壁市	3.61635	7.65316	5.11139	10.0814	6.89957	6.55108	3.75421	0.257271	4.57223	0.0100345	10.5342	4.1357	0.383823
4106	2014	鹤壁市	2.32619	7.57789	5.11739	10.2047	7.07835	6.93342	3.77741	0.34629	3.4012	0.0107816	10.5381	4.15959	0.379637
4106	2015	鹤壁市	3.11465	7.60891	5.12836	10.2663	7.1257	7.00033	3.81462	0.396271	3.3673	0.00883094	10.5877	4.18784	0.376882
4106	2016	鹤壁市	3.30702	7.72781	5.1358	10.3315	6.75821	7.03439	3.81097	0.41043	3.61092	0.010975	10.6555	4.20653	0.376882
4106	2017	鹤壁市	3.37934	7.76518	5.1358	10.3641	6.77585	7.08506	3.83793	0.43202	3.58352	0.0138393	10.7552	4.22912	0.374737
4106	2018	鹤壁市	2.91398	7.89688	5.14166	10.3657	6.81169	7.12044	3.83384	0.470756	3.63019	0.0202423	10.9145	4.28301	0.375088
4106	2019	鹤壁市	3.01934	7.91474	5.14166	10.4925	6.81546	7.09589	3.86091	0.55917	3.68587	0.0247837	10.9819	4.29052
4107	2009	新乡市	4.36308	7.21083	6.39234	9.43527	7.09482	8.70334	3.53076	0.538895	3.89182	0.0143491	9.90194	3.99176	0.160716
4107	2010	新乡市	4.29564	7.28843	6.40334	9.54959	7.12527	8.80612	3.59391	0.504472	5.41075	0.0163038	9.99736	4.05142	0.174531
4107	2011	新乡市	4.31407	7.43271	6.41755	9.72489	7.50117	8.87445	3.63552	0.478465	5.58131	0.0126032	10.1445	4.0916	0.166402
4107	2012	新乡市	4.2283	7.54077	6.42487	9.81306	7.03201	8.98969	3.71704	0.533436	5.90536	0.0122301	10.3184	4.14774	0.164272
4107	2013	新乡市	4.31407	7.58237	6.43775	9.79907	7.02357	8.99851	3.76228	0.554587	5.98174	0.0135905	10.4205	4.17731	0.167169
4107	2014	新乡市	4.2283	7.71362	6.44651	9.97148	7.07149	8.96546	3.80742	0.706781	4.5326	0.0142981	10.5418	4.2472	0.168424
4107	2015	新乡市	4.28629	7.8085	6.45746	10.0009	6.92485	8.99218	3.84329	0.783094	4.64439	0.010219	10.6182	4.24161	0.17161
4107	2016	新乡市	4.27686	7.81106	6.4708	10.094	6.86954	9.03241	3.9317	0.810113	4.82831	0.0156983	10.6973	4.26764	0.174544
4107	2017	新乡市	4.30028	7.79563	6.47235	10.1416	6.93064	9.07601	3.72411	0.866627	5.0186	0.0230637	10.7972	4.30072	0.175152
4107	2018	新乡市	4.29564	7.87747	6.48616	10.1716	7.00353	9.10086	3.74389	0.975382	5.02428	0.0235347	10.9652	4.2891	0.178163
4107	2019	新乡市	4.33664	8.0446	6.49828	10.3046	7.04019	9.15873	3.78183	0.990604	5.10084	0.0242542	11.0211	4.31046
4108	2009	焦作市	3.77703	7.49645	5.89951	9.99075	7.61629	8.12917	3.52562	0.366549	3.48523	0.022574	10.1059	4.01195	0.257296
4108	2010	焦作市	4.11795	7.36642	5.90814	10.0728	8.05858	8.27359	3.53949	0.338263	4.93015	0.0231288	10.1785	4.0503	0.257865
4108	2011	焦作市	4.29097	7.48146	5.9135	10.1681	8.44282	8.35538	3.57817	0.336694	5.17139	0.022494	10.3217	4.10047	0.276423
4108	2012	焦作市	4.23327	7.59605	5.90618	10.2446	8.29907	8.43468	3.67517	0.365447	5.42495	0.01978	10.456	4.15063	0.277134
4108	2013	焦作市	4.18249	7.69384	5.90754	10.2949	8.2506	8.54052	3.74518	0.367741	5.46586	0.0209314	10.4434	4.1695	0.285606
4108	2014	焦作市	4.01875	7.72779	5.91242	10.4133	8.31742	8.69014	3.76039	0.497993	3.93183	0.0214589	10.5945	4.21218	0.299074
4108	2015	焦作市	4.07249	7.67505	5.91803	10.4645	8.13891	8.70897	3.7955	0.554335	4.36945	0.0154311	10.6491	4.24804	0.302914
4108	2016	焦作市	4.10678	7.80087	5.92426	10.5421	8.09896	8.39931	3.99707	0.579146	4.91265	0.0145652	10.7453	4.29262	0.305283
4108	2017	焦作市	3.93563	7.85813	5.9162	10.5905	8.24856	8.45361	3.83821	0.612555	4.46591	0.014935	10.8392	4.33011	0.303646
4108	2018	焦作市	4.07249	7.95142	5.92158	10.5888	8.4088	8.51719	3.86924	0.663311	4.60946	0.015781	10.9893	4.36717	0.302842
4108	2019	焦作市	4.10678	7.92093	5.92158	10.7286	8.53648	8.59526	3.92083	0.764202	4.64198	0.0161188	11.0322	4.38533
4109	2009	濮阳市	3.35581	7.35942	6.00196	9.48212	6.51797	6.46147	3.25898	0.308737	2.82316	0.0120725	10.0877	3.93977	0.0906229
4109	2010	濮阳市	3.35581	7.38697	6.01574	9.57709	6.66875	6.51471	3.36687	0.29583	4.66344	0.0120955	10.2092	4.00467	0.105497
4109	2011	濮阳市	3.72079	7.42858	6.03213	9.68072	6.88508	6.51767	3.40072	0.318217	4.93253	0.0120953	10.3899	4.06423	0.108711
4109	2012	濮阳市	3.75331	7.56215	6.04335	9.77949	6.88278	6.52062	3.40223	0.321803	5.2575	0.0122029	10.4686	4.10023	0.119818
4109	2013	濮阳市	2.83702	7.68024	6.03381	9.7576	6.9002	6.48464	3.58725	0.312445	5.32841	0.0126437	10.5344	4.11687	0.126502
4109	2014	濮阳市	3.77703	7.77136	6.05091	10.0064	6.94322	6.46459	3.65339	0.512992	3.71357	0.0127289	10.6394	4.13179	0.129484
4109	2015	濮阳市	3.67859	7.68555	6.06148	10.0712	7.03537	6.43455	3.72193	0.558681	4.21951	0.00976315	10.6825	4.17031	0.135219
4109	2016	濮阳市	3.81535	7.78744	6.07074	10.1519	7.07892	6.47697	3.77533	0.622078	4.83628	0.0103811	10.7413	4.20678	0.142477
4109	2017	濮阳市	3.85947	7.85722	6.06843	10.2049	7.18551	6.70319	3.49553	0.696515	4.48187	0.00905259	10.8458	4.25607	0.143793
4109	2018	濮阳市	3.88082	7.96374	6.07535	10.2151	7.50101	6.97728	3.6403	1.20758	4.52157	0.00659094	10.9295	4.29121	0.146429
4109	2019	濮阳市	3.83027	8.01459	6.07304	10.1669	7.69468	7.28756	3.63065	1.43193	4.5932	0.00753031	11.1589	4.32384
4110	2009	许昌市	4.24801	7.29431	6.18458	9.81213	7.3622	7.45356	3.23675	0.30604	3.52253	0.0122874	10.0351	3.98914	0.160526
4110	2010	许昌市	4.29097	7.49535	6.19367	9.91468	7.46049	7.49165	3.31892	0.293299	4.91632	0.0111154	10.1903	4.03113	0.159077
4110	2011	许昌市	4.19286	7.54611	6.20274	10.0681	7.74172	7.57815	3.35091	0.314204	5.16261	0.0108805	10.3041	4.09307	0.147511
4110	2012	许昌市	4.28158	7.6513	6.20294	10.1473	7.93413	7.61481	3.46426	0.337562	5.46383	0.0117937	10.4287	4.13956	0.146293
4110	2013	许昌市	4.28158	7.70755	6.21261	10.0854	7.89183	7.58883	3.46517	0.338086	5.5449	0.0142609	10.4919	4.17878	0.148059
4110	2014	许昌市	4.31863	7.82547	6.21421	10.335	7.93635	7.64826	3.528	0.500205	3.97029	0.0189283	10.6328	4.20893	0.148583
4110	2015	许昌市	4.15074	7.90345	6.2241	10.3799	7.75949	7.6695	3.52635	0.562648	4.12713	0.0111818	10.6872	4.24813	0.156863
4110	2016	许昌市	4.11238	7.85352	6.23441	10.4601	7.71533	7.73193	3.55159	0.583962	4.43082	0.010693	10.7838	4.25592	0.165374
4110	2017	许昌市	4.17727	7.87986	6.23048	10.5218	7.68629	7.81561	3.56826	0.596742	4.5712	0.0175327	10.8831	4.26097	0.165619
4110	2018	许昌市	4.23327	8.00085	6.23245	10.553	7.67542	7.89929	3.60591	0.738102	4.55493	0.0202883	10.9891	4.28142	0.169863
4110	2019	许昌市	4.24801	8.12946	6.23637	10.5458	7.62465	7.98297	3.58167	0.762633	4.61354	0.0202449	11.0565	4.32258
4111	2009	漯河市	3.96842	7.11696	5.62065	9.71406	6.55353	7.28619	3.24296	0.25868	2.82257	0.00682797	9.84755	3.993	0.206342
4111	2010	漯河市	3.98124	7.32887	5.62931	9.79065	6.83652	8.12947	3.26467	0.251296	4.3412	0.00641739	9.95742	4.03794	0.212699
4111	2011	漯河市	3.54012	7.37264	5.62185	9.84315	6.99481	7.4776	3.35454	0.263738	4.57626	0.00651233	10.1478	4.08757	0.215091
4111	2012	漯河市	3.78481	7.38459	5.61677	9.90049	6.90366	7.45876	3.60441	0.280577	4.85203	0.00533194	10.3652	4.15238	0.218527
4111	2013	漯河市	3.62548	7.61825	5.61386	9.90587	6.91743	7.45819	3.68431	0.290909	4.96508	0.00746461	10.4626	4.1959	0.224897
4111	2014	漯河市	3.59783	7.75348	5.58612	10.056	7.48825	7.50219	3.76433	0.38773	3.4012	0.0082686	10.564	4.23689	0.240598
4111	2015	漯河市	3.56939	7.84319	5.59114	10.1019	7.44565	7.54115	3.84578	0.418463	3.04452	0.00547585	10.6308	4.27028	0.23974
4111	2016	漯河市	3.56939	7.91608	5.59471	10.1784	7.48595	7.6857	3.84221	0.434959	3.09104	0.00653266	10.6308	4.28904	0.243933
4111	2017	漯河市	3.73718	7.85957	5.58725	10.2151	7.54052	7.6857	3.68691	0.478594	3.3673	0.0075574	10.8333	4.31652	0.2503
4111	2018	漯河市	3.6435	7.92028	5.58725	10.2343	7.61169	7.6857	3.70504	0.568026	4.00205	0.0253737	10.8333	4.35662	0.25556
4111	2019	漯河市	3.36765	8.09022	5.59099	10.4678	7.64119	7.54961	3.76803	0.973667	4.06044	0.0258815	11.0253	4.37484
4112	2009	三门峡市	3.93563	6.97599	5.43616	9.99809	5.97352	6.54535	3.55912	0.389976	3.05918	0.0140175	10.1922	3.99489	0.127356
4112	2010	三门峡市	3.84498	7.49291	5.43938	10.1638	6.1512	6.74759	3.59577	0.342518	4.49758	0.017071	10.3241	4.04895	0.130629
4112	2011	三门峡市	3.03587	7.40125	5.41876	10.2889	6.38349	6.76273	3.67986	0.338754	4.71528	0.0162208	10.4231	4.14866	0.1318
4112	2012	三门峡市	3.55973	7.48601	5.42098	10.3799	6.51841	6.7511	3.85206	0.352734	4.86753	0.0163018	10.5813	4.22259	0.131393
4112	2013	三门峡市	3.36765	7.62188	5.42407	10.4188	6.68759	6.74641	3.9353	0.381633	5.00883	0.016636	10.6674	4.25715	0.131694
4112	2014	三门峡市	3.43586	7.7468	5.42847	10.466	6.73499	6.7417	3.97489	0.455861	4.77068	0.0173084	10.7	4.29645	0.239672
4112	2015	三门峡市	3.21546	7.76927	5.43053	10.4842	7.55203	6.73102	4.01251	0.555936	4.81218	0.0109383	10.7049	4.22896	0.244105
4112	2016	三门峡市	3.35581	7.78975	5.43372	10.5373	8.00975	6.74759	4.00963	0.60544	4.91265	0.0111169	10.7468	4.26847	0.197237
4112	2017	三门峡市	3.20166	7.67979	5.42935	10.5875	8.10834	6.91473	3.87102	0.623139	4.04305	0.0135134	10.9544	4.30992	0.216167
4112	2018	三门峡市	3.24249	7.74437	5.42495	10.6033	8.23103	6.88449	3.98161	0.839577	4.03918	0.0154252	11.0756	4.32116	0.255771
4112	2019	三门峡市	3.39091	7.8445	5.42495	10.5376	8.31138	6.82111	3.99362	0.85511	4.10644	0.0192782	11.0994	4.35048
4113	2009	南阳市	4.34553	7.34745	7.06263	9.37838	5.93091	8.17273	2.97189	0.539227	3.56019	0.0141801	9.94291	3.98204	0.0767934
4113	2010	南阳市	4.27686	7.31155	7.07892	9.44782	6.27582	8.20111	3.07532	0.526129	5.40223	0.0142669	10.0566	4.04481	0.0775085
4113	2011	南阳市	4.24312	7.34709	7.09083	9.53143	6.69558	8.24302	3.15979	0.531029	5.61375	0.0139274	10.1862	4.11707	0.0951836
4113	2012	南阳市	4.14535	7.52842	7.09531	9.59895	6.5842	8.23004	3.29045	0.570121	5.96101	0.0134146	10.3238	4.18611	0.100273
4113	2013	南阳市	4.12349	7.54221	7.06561	9.51842	6.86176	8.30326	3.42037	0.620076	6.12076	0.0143297	10.494	4.2283	0.10314
4113	2014	南阳市	4.15611	7.63991	7.07446	9.73684	6.90764	8.31361	3.48515	0.773667	4.27667	0.0146758	10.6255	4.25839	0.118427
4113	2015	南阳市	4.29097	7.68105	7.08045	9.81987	6.97837	8.34403	3.45085	0.864214	4.41884	0.0119616	10.6709	4.25902	0.124059
4113	2016	南阳市	4.22332	7.69896	7.0859	9.89583	6.96514	8.38206	3.50472	0.905278	4.83628	0.0128858	10.7678	4.28811	0.129533
4113	2017	南阳市	4.31407	7.72179	7.09008	9.93317	6.95628	8.43685	3.33328	0.964988	5.03565	0.0142835	10.8565	4.32734	0.127722
4113	2018	南阳市	4.30949	7.76879	7.12125	9.96429	7.11421	8.53523	3.43174	1.51826	5.1217	0.0153581	10.9587	4.3594	0.128717
4113	2019	南阳市	4.30949	7.90835	7.12206	10.0263	7.24686	8.61975	3.79903	1.56	5.25796	0.0171517	10.971	4.3546
4114	2009	商丘市	3.73718	7.0438	6.8144	9.09314	4.10547	8.32239	2.97407	0.623185	3.2068	0.00684986	9.98291	3.90499	0.0653588
4114	2010	商丘市	3.50997	7.26278	6.82221	9.20947	4.56106	8.35585	3.07022	0.606055	5.12277	0.00689238	10.0965	3.94121	0.0658071
4114	2011	商丘市	3.24249	7.33611	6.83174	9.33722	4.95147	8.36194	3.18838	0.591384	5.44363	0.00691896	10.1733	4.0154	0.0655818
4114	2012	商丘市	3.92894	7.62522	6.83958	9.40568	5.03136	8.39751	3.20027	0.644293	5.80814	0.00651665	10.3393	4.07686	0.0657225
4114	2013	商丘市	4.09548	7.57758	6.84864	9.2496	5.11579	8.38731	3.36318	0.659811	5.91957	0.00638556	10.5093	4.10051	0.0649995
4114	2014	商丘市	3.29445	7.49326	6.85615	9.605	5.16642	8.43403	3.39058	0.798562	4.26268	0.00648765	10.6958	4.13796	0.0652488
4114	2015	商丘市	3.83027	7.78202	6.86807	9.68108	5.26657	8.48177	3.46082	0.895299	4.59512	0.00505786	10.6884	4.16411	0.0644831
4114	2016	商丘市	4.00017	7.9267	6.88449	9.76957	5.06944	8.4927	3.4716	0.945653	4.79579	0.00459907	10.7687	4.2054	0.0638298
4114	2017	商丘市	4.08978	7.88383	6.89467	9.83403	5.25208	8.52298	3.20504	0.95739	4.94578	0.0117419	10.8694	4.22652	0.0663564
4114	2018	商丘市	4.0608	8.07251	6.90675	9.88078	5.45689	8.63888	3.26213	1.03682	5.01675	0.0139332	10.9626	4.24829	0.0659602
4114	2019	商丘市	4.04896	8.00178	6.91274	10.0688	5.62986	8.75132	3.32718	1.07987	5.1468	0.017265	10.9982	4.26155
4115	2009	信阳市	4.03699	7.15509	6.75808	9.16856	5.30109	7.86519	2.72366	0.760215	3.27109	0.00595233	9.97153	3.92927	0.0705569
4115	2010	信阳市	3.95544	7.28567	6.76875	9.32522	5.59667	7.97384	2.77305	0.744093	5.06069	0.00667589	10.1148	3.96881	0.0764431
4115	2011	信阳市	3.73718	7.33058	6.77605	9.48464	6.22783	8.04109	2.83915	0.771624	5.27377	0.00632934	10.1974	4.0192	0.0836062
4115	2012	信阳市	3.36765	7.55412	6.75134	9.56641	6.28848	8.10198	3.03297	0.826262	5.55296	0.00659699	10.3252	4.06674	0.0831938
4115	2013	信阳市	3.80019	7.68903	6.7567	9.36928	6.20288	8.14119	3.02761	0.816182	5.66629	0.00580647	10.4458	4.10199	0.0849281
4115	2014	信阳市	3.92894	7.79189	6.79167	9.76784	6.25709	8.16309	3.09954	0.831465	3.80666	0.00601807	10.5918	4.12682	0.0842131
4115	2015	信阳市	3.94228	7.78201	6.80013	9.87103	6.09492	8.25192	3.16667	0.900903	3.82864	0.00533306	11.342	4.17346	0.0879295
4115	2016	信阳市	3.50997	7.7676	6.81124	9.91887	5.90109	8.31115	3.21229	0.975185	4.89035	0.0053383	10.7236	4.21018	0.0937212
4115	2017	信阳市	3.96842	7.77543	6.81454	9.95605	5.94897	8.39863	3.29135	1.05098	4.64439	0.00497799	10.82	4.24585	0.0998136
4115	2018	信阳市	3.91543	7.84253	6.81564	10.0035	6.02313	8.47783	3.53343	1.09781	4.73891	0.00438277	10.82	4.27457	0.104792
4115	2019	信阳市	3.89481	7.94606	6.81564	10.1398	6.06043	8.48405	3.07319	1.24084	4.89672	0.00404655	11.0105	4.27461
4116	2009	周口市	3.63453	6.99697	7.09569	8.91081	5.22217	7.43071	2.81868	0.56796	3.31127	0.00624815	9.93056	3.94836	0.0355781
4116	2010	周口市	4.15611	7.29653	7.11017	9.05641	5.33407	7.54539	2.8909	0.546281	5.13991	0.00714666	10.0595	3.99913	0.0384013
4116	2011	周口市	3.72902	7.22507	7.12166	9.21503	5.51564	7.62998	2.95179	0.556531	5.4082	0.00619481	10.212	4.03862	0.0373414
4116	2012	周口市	3.85225	7.41581	7.11412	9.3352	5.71337	7.67786	3.08405	0.544091	5.76832	0.00813019	10.3763	4.08962	0.040856
4116	2013	周口市	3.91543	7.5255	7.03068	9.21973	6.05638	7.64588	3.23856	0.504688	5.88513	0.00860767	10.5061	4.09868	0.0391301
4116	2014	周口市	3.88082	7.62202	7.12036	9.57422	5.97494	7.73718	3.25113	0.64063	4.12713	0.0072595	10.5838	4.18632	0.0400932
4116	2015	周口市	3.88082	7.66226	7.12637	9.63126	5.8451	8.0183	3.32902	0.704523	4.40672	0.00622695	10.6612	4.22024	0.0412708
4116	2016	周口市	3.90173	7.70589	7.13807	9.70731	5.97544	7.80221	3.3612	0.736377	4.64439	0.0054671	10.7441	4.22045	0.0446264
4116	2017	周口市	4.00017	7.71168	7.13728	9.76038	6.37035	7.77989	3.0905	0.788796	4.8752	0.00657054	10.8249	4.23588	0.0465608
4116	2018	周口市	3.88784	7.73812	7.13807	9.82229	6.59886	7.73805	3.27464	0.787439	5.01814	0.00630133	10.9248	4.25368	0.0481543
4116	2019	周口市	4.07829	7.8628	7.13648	9.99498	6.79181	7.85632	3.35084	0.937371	5.17875	0.00664977	10.9449	4.27782
4117	2009	驻马店市	3.24249	6.98574	6.77208	9.00561	4.70374	7.05186	3.17465	0.729272	3.21487	0.00986437	9.85205	3.95163	0.0586841
4117	2010	驻马店市	3.29445	7.10467	6.78683	9.14315	5.15475	7.42595	3.20284	0.729174	5.04471	0.0104661	9.97536	4.00788	0.0605313
4117	2011	驻马店市	3.92221	7.17085	6.79358	9.31544	5.33578	7.43308	3.17349	0.706628	5.26523	0.0100877	10.1217	4.07111	0.0622776
4117	2012	驻马店市	3.8078	7.39695	6.80151	9.43484	5.30328	7.04839	3.26423	0.713057	5.60212	0.010397	10.2817	4.13049	0.0734375
4117	2013	驻马店市	3.68717	7.47827	6.79794	9.30318	5.63873	7.06476	3.34484	0.701037	5.78256	0.0108424	10.384	4.08307	0.0758853
4117	2014	驻马店市	3.34384	7.56619	6.82503	9.65109	5.58844	7.08506	3.48622	0.851492	4.14313	0.0103189	10.5013	4.18239	0.0756274
4117	2015	驻马店市	3.65239	7.61895	6.83613	9.76048	5.68973	7.10332	3.44884	0.950958	4.11087	0.00860149	10.5369	4.22178	0.074784
4117	2016	驻马店市	3.87376	7.65347	6.85541	9.80455	5.71945	7.10743	3.61512	1.01582	4.55388	0.0101669	10.7106	4.25407	0.0738814
4117	2017	驻马店市	3.92221	7.68066	6.86797	9.86622	5.45846	7.24065	3.23354	1.03345	4.7362	0.011901	10.8158	4.28951	0.0794191
4117	2018	驻马店市	4.13448	7.82019	6.87109	9.9138	5.92151	7.59035	3.44328	1.04541	4.86453	0.0111782	10.9281	4.32216	0.0800934
4117	2019	驻马店市	4.0064	7.87895	6.87109	10.0491	6.22503	7.94004	3.52413	1.06384	4.99064	0.0116698	10.9902	4.32673
4201	2009	武汉市	4.58796	8.1936	6.72809	10.4694	9.1561	10.8253	3.93772	1.08722	5.11199	0.0201571	#NUM!	4.10415	0.875085
4201	2010	武汉市	4.58448	8.30905	6.7295	10.5417	9.56655	10.8456	3.98782	1.13039	5.35659	0.020056	10.579	4.16107	0.908051
4201	2011	武汉市	4.58448	8.35772	6.71805	10.6147	9.83099	10.8967	4.09221	1.01704	5.44242	0.019958	10.7286	4.23404	0.982962
4201	2012	武汉市	4.58796	8.53195	6.71138	10.7476	9.70826	10.9154	4.20244	0.993149	5.743	0.0233178	10.7984	4.27446	0.861258
4201	2013	武汉市	4.58796	8.52107	6.71186	11.0543	9.70989	10.9286	4.26338	0.982599	5.9108	0.0281389	10.892	4.30443	1.19573
4201	2014	武汉市	4.58099	8.54726	6.71817	10.9234	9.8845	10.9563	4.35165	1.03095	5.96615	0.0484175	11.0125	#NUM!	0.558045
4201	2015	武汉市	4.58099	8.55407	6.72055	10.9949	9.94982	10.9544	4.46076	1.11697	6.13773	0.0509614	11.0932	#NUM!	0.577002
4201	2016	武汉市	4.58099	8.61343	6.72623	11.0463	9.79811	10.9648	4.54965	1.2043	6.19236	0.056682	11.1839	#NUM!	0.983829
4201	2017	武汉市	4.58099	8.7534	6.74993	11.1296	9.98174	10.9731	4.52025	1.21828	6.06346	0.0653773	11.2858	#NUM!	0.977975
4201	2018	武汉市	4.58099	8.89252	6.78446	11.158	10.1227	10.9783	4.52715	1.27122	6.20597	0.069666	11.3888	#NUM!	0.954227
4201	2019	武汉市	4.58099	8.80094	6.80904	11.2247	10.1897	10.9956	4.51558	1.64561	6.27664	0.0788645	11.4932	#NUM!
4202	2009	黄石市	3.56939	7.40474	5.55513	9.69431	8.02582	7.53048	3.58747	0.67557	2.8848	0.00155255	9.75685	4.00771	0.252556
4202	2010	黄石市	4.00017	7.69224	5.56122	9.81219	8.25195	7.56112	3.58138	0.611734	2.98062	0.0102839	10.0717	4.04092	0.266551
4202	2011	黄石市	3.84498	7.73785	5.56107	10.0301	8.65438	7.62803	3.59535	0.484088	3.23868	0.011558	10.2035	4.09367	0.276711
4202	2012	黄石市	4.08978	7.75035	5.56643	10.1263	8.56811	7.70571	3.601	0.48069	3.49347	0.0121844	10.3116	4.15646	0.301601
4202	2013	黄石市	3.76918	7.81805	5.56949	10.1276	8.82093	7.72577	3.92	0.497168	3.68336	0.0114523	10.4208	4.17505	0.270124
4202	2014	黄石市	3.97485	7.82119	5.58011	10.2464	8.79717	7.71021	3.86491	0.539194	3.7612	0.0118928	10.5325	#NUM!	0.26947
4202	2015	黄石市	3.84498	7.99646	5.59088	10.2623	8.85505	7.8148	3.89959	0.646688	3.78419	0.0107992	10.6372	#NUM!	0.282407
4202	2016	黄石市	3.72902	7.86574	5.59842	10.3034	8.64451	8.1047	4.0437	0.651462	3.80666	0.0182825	10.7043	#NUM!	0.288266
4202	2017	黄石市	3.80019	7.93343	5.60212	10.3532	8.99689	7.73061	3.79835	0.610514	3.97029	0.0139299	10.7955	#NUM!	0.294103
4202	2018	黄石市	3.78481	7.95031	5.60947	10.4145	9.14701	7.81157	3.82681	0.604761	4.1981	0.0191836	10.9048	#NUM!	0.312894
4202	2019	黄石市	3.91543	7.9793	5.60947	10.5141	9.22372	7.88571	3.89391	0.847411	4.32082	0.0182495	10.9364	#NUM!
4203	2009	十堰市	3.70412	7.20588	5.86709	9.36885	6.01325	7.46623	3.584	0.901594	2.50144	0.00601382	9.95189	4.0425	0.175939
4203	2010	十堰市	4.06666	7.44187	5.86701	9.52201	6.11	7.78447	3.73402	0.638846	3.19048	0.00470319	10.1156	3.96454	0.187084
4203	2011	十堰市	3.91543	7.5835	5.85335	9.62639	6.31713	7.83755	3.85193	0.669337	3.44681	0.0110943	10.2596	4.02979	0.189595
4203	2012	十堰市	3.68717	7.73113	5.84644	9.72093	6.74427	7.88231	3.66	0.702234	3.92277	0.0122486	10.3578	4.07335	0.208365
4203	2013	十堰市	3.98759	7.9059	5.84846	9.79136	6.81209	7.91754	4.08735	0.713985	4.22654	0.0136508	10.461	4.11374	0.228127
4203	2014	十堰市	4.0064	7.92354	5.84932	9.91094	6.90914	7.9452	4.2819	0.720338	4.14313	0.013908	10.581	#NUM!	0.304272
4203	2015	十堰市	4.01875	7.88569	5.84627	9.99806	7.07435	7.95297	4.34078	0.796293	4.06044	0.0113956	10.6614	#NUM!	0.307787
4203	2016	十堰市	3.92894	7.91378	5.8522	10.0722	6.8474	7.93559	4.30185	0.842383	4.18965	0.0105327	10.7376	#NUM!	0.32104
4203	2017	十堰市	3.84498	7.96776	5.84644	10.0897	6.77072	7.8411	3.96521	0.850528	4.40672	0.0125105	10.8144	#NUM!	0.326772
4203	2018	十堰市	3.9086	7.93822	5.84932	10.188	6.70946	7.8536	4.04548	0.884481	4.62378	0.0124202	10.8895	#NUM!	0.332081
4203	2019	十堰市	4.01875	7.96721	5.84644	10.3245	6.61602	7.84854	4.07739	1.08245	4.84085	0.0149887	10.9706	#NUM!
4205	2009	宜昌市	4.0608	7.72721	5.99488	9.98398	7.48354	7.98616	3.54878	0.607377	3.37725	0.0146241	9.86952	4.02436	0.315167
4205	2010	宜昌市	4.34995	7.78793	5.98783	10.1072	7.98504	8.05452	3.63342	0.54004	3.57795	0.0148143	10.0288	4.06588	0.339042
4205	2011	宜昌市	4.32316	7.93222	5.98846	10.3547	8.26221	8.14584	3.72719	0.466825	3.75209	0.0154252	10.165	4.07972	0.327218
4205	2012	宜昌市	4.29097	8.03968	5.98896	10.4914	8.20111	8.16337	3.86911	0.456479	3.96005	0.0162352	10.2645	4.11922	0.340815
4205	2013	宜昌市	4.35872	8.11648	5.99171	10.6078	8.20469	8.15708	3.99891	0.465433	4.15888	0.0174343	10.4052	4.16859	0.370679
4205	2014	宜昌市	4.42217	8.05073	5.99246	10.6741	8.32777	8.19451	4.05404	0.49515	4.27667	0.0151498	10.5834	#NUM!	0.397408
4205	2015	宜昌市	4.24312	7.95169	5.9869	10.7603	8.4765	8.22309	4.09924	0.522073	4.36945	0.0255169	10.6755	#NUM!	0.424645
4205	2016	宜昌市	4.35872	8.05775	5.97635	10.8321	8.36255	8.19423	4.14824	0.559527	4.85203	0.0257317	10.762	#NUM!	0.433265
4205	2017	宜昌市	4.2382	8.09334	5.97126	10.7924	8.40831	8.1716	3.99562	0.651176	4.63473	0.0290789	10.8297	#NUM!	0.448393
4205	2018	宜昌市	4.26733	8.17617	5.97126	10.8394	8.57592	8.03948	4.03803	0.72481	4.7484	0.0281308	10.9127	#NUM!	0.458082
4205	2019	宜昌市	4.27211	8.3496	5.96871	10.9248	8.70814	8.05706	4.03431	0.969072	4.84961	0.0277335	11.0043	#NUM!
4206	2009	襄阳市	4.23327	7.43113	6.37822	9.62902	6.23056	7.6153	3.30231	0.739554	3.21487	0.00965891	9.91791	4.00625	0.153248
4206	2010	襄阳市	4.30949	7.58734	6.38193	9.79595	6.68329	7.64588	3.4071	0.633137	3.59182	0.00979306	10.1041	4.03731	0.167756
4206	2011	襄阳市	4.29564	7.72678	6.38621	10.0457	7.03964	7.84267	3.44272	0.512387	3.71868	0.011242	10.1569	4.02735	0.181162
4206	2012	襄阳市	4.32316	7.76437	6.38688	10.1824	7.249	7.83913	3.61668	0.501842	4.0441	0.0145181	10.2792	4.07813	0.188641
4206	2013	襄阳市	4.29564	7.83471	6.38873	10.2092	7.4353	7.94272	3.78069	0.506491	4.12713	0.012799	10.2574	4.12791	0.210579
4206	2014	襄阳市	4.41394	7.97323	6.3894	10.3625	7.61466	7.84698	3.87215	0.511462	3.8712	0.0429011	10.6798	#NUM!	0.276007
4206	2015	襄阳市	4.28158	7.94852	6.3828	10.4488	7.83422	7.84971	3.97361	0.549716	4.43082	0.0344756	10.7794	#NUM!	0.2867
4206	2016	襄阳市	4.35434	7.89206	6.38688	10.5171	7.62936	7.76938	3.98995	0.594517	4.70953	0.0323472	10.8332	#NUM!	0.295963
4206	2017	襄阳市	4.2183	7.94532	6.38351	10.5218	7.80135	7.75191	3.71035	0.677554	4.85981	0.0358242	10.9803	#NUM!	0.324037
4206	2018	襄阳市	4.24312	8.10561	6.38351	10.5841	8.08936	7.66059	3.74064	0.755958	4.85593	0.0450468	11.1197	#NUM!	0.29578
4206	2019	襄阳市	4.26254	8.13459	6.38012	10.6847	8.24707	7.66809	3.76254	0.873396	4.85205	0.0370595	11.1517	#NUM!
4207	2009	鄂州市	3.03587	7.26146	4.67507	9.97869	6.99178	6.84268	3.50777	0.582286	2.97808	0.00756072	9.45103	4.00243	0.477503
4207	2010	鄂州市	2.85682	7.58394	4.68638	10.1009	7.1027	6.40853	3.49674	0.486233	3.01062	0.00760958	9.53376	4.0149	0.509872
4207	2011	鄂州市	3.55973	7.6723	4.69501	10.2355	7.65252	6.42811	3.54775	0.483283	2.50716	0.0112888	10.1674	4.03491	0.509872
4207	2012	鄂州市	3.59783	7.66769	4.69501	10.3459	7.85389	6.32077	3.54247	0.459917	2.64404	0.0124882	10.2236	4.06175	0.547086
4207	2013	鄂州市	3.60713	7.85958	4.69866	10.4021	7.93449	6.49979	3.69297	0.472807	2.78254	0.0144696	10.2965	4.0911	0.580672
4207	2014	鄂州市	3.33172	7.72921	4.7023	10.5106	7.97006	6.52942	3.84115	0.486996	2.83321	0.00775511	10.4353	#NUM!	0.582646
4207	2015	鄂州市	2.93233	7.7691	4.70311	10.5822	8.02494	6.632	3.87348	0.527673	2.89037	0.00952161	10.5245	#NUM!	0.58018
4207	2016	鄂州市	3.17349	7.885	4.70953	10.6498	7.92438	6.65801	3.95677	0.612154	3.17805	0.0299253	10.6259	#NUM!	0.581532
4207	2017	鄂州市	3.03587	7.85144	4.70953	10.6997	8.08342	6.58893	3.69919	0.683744	3.3673	0.0372497	10.7562	#NUM!	0.581532
4207	2018	鄂州市	3.05213	8.22509	4.70953	10.7877	8.22571	6.58755	3.6345	0.739832	3.49742	0.0245125	10.854	#NUM!	0.321696
4207	2019	鄂州市	3.24249	8.39726	4.7185	10.914	8.32109	6.63988	3.57605	0.889114	3.62939	0.0116489	10.9338	#NUM!
4208	2009	荆门市	3.9086	7.24604	5.70728	9.5828	6.26135	6.76964	3.3615	0.755241	2.76191	0.00804812	10.0616	4.0251	0.168109
4208	2010	荆门市	3.81535	7.51343	5.70511	9.70388	6.75035	6.77878	3.3861	0.656529	2.93916	0.00753312	10.2419	4.01674	0.171646
4208	2011	荆门市	3.17349	7.55676	5.7101	9.87994	7.08894	6.92067	3.49964	0.569701	3.11352	0.00774768	10.1664	4.09339	0.175918
4208	2012	荆门市	3.62548	7.66854	5.71142	10.0003	7.25013	6.93049	3.58335	0.542967	3.58324	0.0103483	10.2811	4.12038	0.179688
4208	2013	荆门市	3.75331	7.80584	5.70645	10.0406	7.38326	6.91175	3.792	0.552815	3.64388	0.0134817	10.3424	4.14993	0.18325
4208	2014	荆门市	3.20166	7.75979	5.70478	10.1535	7.59009	6.75227	3.8794	0.574591	3.55535	0.0157881	10.4904	#NUM!	0.194089
4208	2015	荆门市	2.70919	7.71248	5.70074	10.2204	7.79691	6.55962	3.95293	0.627607	3.68888	0.0212761	10.5845	#NUM!	0.2116
4208	2016	荆门市	3.76918	7.66932	5.70378	10.2928	7.71155	6.62936	3.96037	0.656534	3.8712	0.023565	10.6746	#NUM!	0.215918
4208	2017	荆门市	3.89481	7.70638	5.68358	10.3558	7.98958	6.65028	3.73402	0.694415	3.91202	0.0235866	10.7816	#NUM!	0.217543
4208	2018	荆门市	3.96195	7.83733	5.68017	10.4065	8.24399	6.71052	3.80514	0.718092	4.33362	0.02668	10.8662	#NUM!	0.225773
4208	2019	荆门市	3.98759	7.989	5.67332	10.4956	8.46391	6.78219	3.88393	0.86259	4.38701	0.029006	10.9313	#NUM!
4209	2009	孝感市	4.03094	7.12917	6.27048	9.19962	5.67532	7.29029	2.94753	0.805989	1.80829	0.00848741	9.71056	3.99778	0.0493739
4209	2010	孝感市	4.11238	7.44177	6.27486	9.27606	6.12954	7.28276	2.88818	0.744078	3.4012	0.00794221	9.97442	4.02152	0.0497069
4209	2011	孝感市	3.41363	7.30669	6.2708	9.38029	6.47252	7.34407	3.09492	0.681875	3.4012	0.012419	10.1473	4.0003	0.0500285
4209	2012	孝感市	4.11238	7.43736	6.26701	9.41342	6.89174	7.3815	3.09871	0.665172	3.39081	0.0115723	10.2464	4.06273	0.0503603
4209	2013	孝感市	4.11795	7.51966	6.26796	9.51022	7.09844	7.32975	3.31284	0.653312	3.91062	0.0115042	10.361	4.11361	0.0797603
4209	2014	孝感市	4.10678	7.69049	6.26473	9.66678	7.24246	7.56838	3.48193	0.659567	3.78419	0.0136942	10.4815	#NUM!	0.0949704
4209	2015	孝感市	4.09548	#NUM!	6.26621	9.74786	7.24147	7.67833	3.53878	0.697107	3.89182	0.0268602	10.5794	#NUM!	0.102218
4209	2016	孝感市	4.09548	#NUM!	6.25958	9.80562	7.21179	7.66856	3.585	0.712282	4.18965	0.0269117	10.6612	#NUM!	0.104817
4209	2017	孝感市	3.69568	#NUM!	6.2519	9.77424	7.22359	7.51861	3.35493	0.720702	4.2485	0.0292086	10.7166	#NUM!	0.10695
4209	2018	孝感市	4.04896	#NUM!	6.24998	9.9127	7.49919	7.52294	3.44968	0.756488	4.40391	0.0276921	10.7889	#NUM!	0.109495
4209	2019	孝感市	4.0608	#NUM!	6.24417	10.0895	7.56302	7.52078	3.47576	1.02484	4.5418	0.0274553	10.8572	#NUM!
4210	2009	荆州市	3.81535	7.22472	6.49534	8.92919	6.39463	8.49984	3.08345	0.987039	3.7851	0.0062187	9.84679	3.96284	0.100886
4210	2010	荆州市	4.26733	7.51632	6.48946	9.15318	6.6531	8.50451	3.18574	0.862816	3.63759	0.00554261	10.1092	4.02461	0.102309
4210	2011	荆州市	4.16144	7.60737	6.49632	9.29682	6.90639	8.43229	3.28075	0.733329	3.74052	0.00899728	10.1287	4.06793	0.104101
4210	2012	荆州市	4.13993	7.70339	6.49723	9.41236	7.04837	8.44527	3.43431	0.728518	3.92039	0.00997998	10.3475	4.08012	0.108578
4210	2013	荆州市	4.25772	7.80003	6.49375	9.35832	7.16016	8.42398	3.56874	0.703858	4.32427	0.0119281	10.492	4.10588	0.111921
4210	2014	荆州市	4.31407	7.86134	6.48996	9.58785	7.33962	8.41161	3.56143	0.718503	4.41884	0.0140383	10.6393	#NUM!	0.128174
4210	2015	荆州市	4.04299	#NUM!	6.46644	9.67693	7.0589	8.40133	3.63999	0.780254	4.7185	0.0204514	10.5857	#NUM!	0.13339
4210	2016	荆州市	4.11795	#NUM!	6.4708	9.74385	7.00333	8.40492	3.72353	0.825161	4.8752	0.022701	10.6715	#NUM!	0.138162
4210	2017	荆州市	4.07249	#NUM!	6.46459	9.72387	7.2657	8.34617	3.46066	0.807253	4.68213	0.0237708	10.942	#NUM!	0.139532
4210	2018	荆州市	4.06666	#NUM!	6.46303	9.86928	7.56171	8.38046	3.48098	0.846434	4.78332	0.0227179	11.0599	#NUM!	0.147363
4210	2019	荆州市	4.129	#NUM!	6.45677	10.053	7.50649	8.34972	3.53816	1.22956	4.734	0.019524	11.1156	#NUM!
4211	2009	黄冈市	4.129	6.96813	6.60612	8.92608	6.10205	7.62706	2.88947	0.882509	3.17011	0.00980315	9.76917	3.90146	0.0404493
4211	2010	黄冈市	3.65239	7.09128	6.6099	9.06167	5.4613	7.63095	2.95615	0.875122	3.34639	0.0114097	9.99944	3.96764	0.0415651
4211	2011	黄冈市	3.9086	7.23553	6.61513	9.21836	5.73892	7.75577	3.10624	0.855946	3.54183	0.0130521	10.1532	4.05438	0.042796
4211	2012	黄冈市	4.07829	7.43657	6.61767	9.32799	5.94179	7.78114	3.28866	0.850195	3.83514	0.0135496	#NUM!	4.09437	0.0440149
4211	2013	黄冈市	3.9939	7.65584	6.62034	9.23018	6.09808	8.10712	3.55226	0.87182	4.02838	0.0164118	10.3177	4.13887	0.0704343
4211	2014	黄冈市	3.41363	7.64558	6.60854	9.47952	6.22864	8.11522	3.61924	0.880276	4.17439	0.0159672	10.3168	#NUM!	0.0701486
4211	2015	黄冈市	4.18769	7.72191	6.61261	9.5785	6.29299	7.77065	3.68616	0.955985	4.35671	0.0168835	10.5755	#NUM!	0.0699063
4211	2016	黄冈市	4.13448	7.7241	6.61607	9.64209	6.39173	7.78531	3.81896	1.03481	4.51086	0.0172612	10.6334	#NUM!	0.0705676
4211	2017	黄冈市	4.10115	7.72023	6.60665	9.63438	6.55613	7.80344	3.33124	1.01052	4.54329	0.0184257	10.7127	#NUM!	0.0704723
4211	2018	黄冈市	4.11238	7.73808	6.608	9.72131	6.75729	7.59438	3.39569	0.994015	4.57573	0.0194894	10.7598	#NUM!	0.0801491
4211	2019	黄冈市	4.09548	7.86092	6.60394	9.84657	6.85912	7.73674	3.41684	1.19006	4.60817	0.0181793	10.8192	#NUM!
4212	2009	咸宁市	3.00254	6.96579	5.67205	9.31364	5.66721	7.2807	3.10643	0.849667	3.57066	0.0105282	9.7765	3.92583	0.224326
4212	2010	咸宁市	3.54012	7.22427	5.67319	9.5155	6.06004	7.89283	3.29138	0.750413	3.60005	0.0101768	9.98215	3.99083	0.20938
4212	2011	咸宁市	3.59783	7.43325	5.68799	9.66576	6.51196	7.66059	3.26319	0.724204	3.42524	0.010947	10.0792	4.04879	0.169117
4212	2012	咸宁市	3.6435	7.58438	5.69676	9.79926	6.4951	7.65681	3.57712	0.711534	3.43076	0.0125536	10.1695	4.09698	0.136339
4212	2013	咸宁市	3.54997	7.59382	5.70545	9.71923	6.61233	7.67555	3.53329	0.676247	3.53835	0.0132629	10.276	4.13659	0.148668
4212	2014	咸宁市	3.74528	7.72674	5.69205	9.99613	6.87484	7.45876	3.61533	0.662267	3.7612	0.0138048	10.4852	#NUM!	0.168104
4212	2015	咸宁市	3.47887	7.67918	5.70515	10.0685	6.90587	7.45876	3.65266	0.701361	3.7612	0.015809	10.5147	#NUM!	0.166118
4212	2016	咸宁市	3.67859	7.62298	5.71703	10.1173	6.79309	7.4793	3.80929	0.749853	4.00733	0.0172988	10.6218	#NUM!	0.173684
4212	2017	咸宁市	3.6612	7.68752	5.71703	10.1251	6.97915	7.49387	3.45582	0.743208	4.07754	0.0168111	10.7077	#NUM!	0.181967
4212	2018	咸宁市	3.73718	7.65097	5.72031	10.2343	7.18601	7.49387	3.4685	0.773517	4.20035	0.0209813	10.8229	#NUM!	0.189344
4212	2019	咸宁市	3.85947	7.85231	5.72031	10.3818	7.13428	8.10922	3.56671	0.978971	4.37336	0.0236271	10.9142	#NUM!
4213	2009	随州市	3.05213	7.00211	5.55207	9.27759	7.66791	6.09357	2.98493	0.775657	3.41969	0.00989225	9.9047	4.01242	0.150285
4213	2010	随州市	3.00254	7.18415	5.55261	9.37617	7.80048	6.10925	3.05935	0.734504	2.60269	0.0101575	10.0647	4.07181	0.154472
4213	2011	随州市	3.01934	7.45453	5.55837	9.56504	7.66678	6.08677	3.14114	0.699577	2.82791	0.0113838	10.203	4.12587	0.150876
4213	2012	随州市	2.35898	7.58054	5.54869	9.6739	8.09403	6.07304	3.20737	0.673019	3.07408	0.0126764	10.3291	4.17898	0.150466
4213	2013	随州市	3.35581	7.68251	5.55141	9.59765	8.14869	6.06843	3.46559	0.677146	3.4433	0.0143539	10.3979	4.14669	0.151575
4213	2014	随州市	2.29229	7.80249	5.54947	9.8397	8.11913	6.08904	3.57521	0.692606	3.52636	0.0147552	10.5464	#NUM!	0.174284
4213	2015	随州市	3.06813	7.83222	5.52533	9.92993	8.148	6.02345	3.6877	0.735646	3.52636	0.0139887	10.5728	#NUM!	0.181032
4213	2016	随州市	2.98544	7.88164	5.52943	9.99098	8.09149	6.02828	3.72311	0.786066	3.59868	0.0127413	10.6971	#NUM!	0.2076
4213	2017	随州市	3.2688	7.77361	5.52146	9.98238	7.85825	6.02828	3.35425	0.794489	3.69436	0.00982673	10.7977	#NUM!	0.305896
4213	2018	随州市	2.98544	7.99471	5.52545	10.0734	7.78675	5.94542	3.32277	0.774072	3.87307	0.0097842	10.872	#NUM!	0.32245
4213	2019	随州市	3.06813	8.03906	5.51745	10.2027	7.68931	6.00881	3.43386	0.849012	4.04112	0.0102605	11.0955	#NUM!
4301	2009	长沙市	4.55979	7.80226	6.47942	10.6248	8.38018	10.2964	4.00933	1.00762	4.35478	0.0343273	10.4599	4.17667	0.41752
4301	2010	长沙市	4.55262	7.90917	6.48066	10.7228	8.7285	10.2997	4.11555	0.782929	4.55808	0.0330433	10.5542	4.20672	0.421657
4301	2011	长沙市	4.5669	8.07021	6.48708	10.8287	8.94914	10.3348	4.18081	0.705738	4.71438	0.0296133	10.7031	4.24998	0.427581
4301	2012	长沙市	4.56335	8.30249	6.49315	10.9448	9.0757	10.3478	4.25152	0.705655	4.89657	0.0268096	10.8377	4.28914	0.433781
4301	2013	长沙市	4.56335	8.31763	6.49647	11.1189	9.13735	10.3635	4.37223	0.737677	5.01893	0.0288169	10.9399	4.3492	0.438472
4301	2014	长沙市	4.55979	8.32478	6.50937	11.1131	9.34986	10.3949	4.44798	0.77139	5.03044	0.0279879	11.0324	#NUM!	0.420571
4301	2015	长沙市	4.55262	8.27342	6.52262	11.1665	9.37596	10.3889	4.47826	0.884897	5.19296	0.0261331	11.1164	#NUM!	0.425374
4301	2016	长沙市	4.55979	8.21711	6.54535	11.238	9.22964	10.4206	4.53379	0.991004	5.42495	0.0236321	11.2617	#NUM!	0.477221
4301	2017	长沙市	4.55621	8.2862	6.56386	11.2784	9.4454	10.4435	4.41972	1.08807	5.63157	0.0247944	11.3526	#NUM!	0.473086
4301	2018	长沙市	4.55262	8.45278	6.59167	11.3248	9.79791	10.4756	4.44389	1.29276	5.79353	0.0278193	11.4435	#NUM!	0.439051
4301	2019	长沙市	4.54902	8.49428	6.60394	11.3258	10.1973	10.5199	4.47809	1.52618	5.93888	0.034536	11.4974	#NUM!
4302	2009	株洲市	4.30949	7.38889	5.94751	9.90395	7.64446	8.14729	3.61299	0.636751	3.21888	0.0222255	10.2829	4.05438	0.247957
4302	2010	株洲市	4.34553	7.55161	5.96684	10.0411	7.82504	8.18116	3.67203	0.562888	3.48431	0.0133656	10.4147	4.08881	0.287225
4302	2011	株洲市	4.30028	7.67889	5.96973	10.1521	8.07548	8.24118	3.75851	0.513389	3.73696	0.162729	10.5585	4.14029	0.271425
4302	2012	株洲市	4.2382	7.85242	5.98091	10.258	8.19061	8.27104	3.8464	0.521085	3.96689	0.0133574	10.6762	4.19893	0.273073
4302	2013	株洲市	4.29097	7.91436	5.99046	10.3242	8.29406	8.32821	3.91687	0.532359	4.07176	0.014806	10.7434	4.27049	0.281873
4302	2014	株洲市	4.30028	7.92351	5.98167	10.4365	8.37586	8.38389	3.98911	0.557698	4.04305	0.015036	10.8616	#NUM!	0.283878
4302	2015	株洲市	4.29564	7.90647	5.99874	10.4895	8.24847	8.34093	4.05541	0.612119	4.12713	0.0218282	10.961	#NUM!	0.29354
4302	2016	株洲市	4.25772	7.9245	6.00141	10.5452	7.91871	8.41781	4.095	0.738104	4.33073	0.0163066	10.9924	#NUM!	0.34732
4302	2017	株洲市	4.2283	7.85602	5.99894	10.544	8.16284	8.3426	4.16684	0.937243	4.3399	0.0268475	11.0255	#NUM!	0.336948
4302	2018	株洲市	4.25772	8.00535	5.99894	10.5866	8.4365	8.43033	4.18679	1.12846	4.61215	0.0386344	11.2507	#NUM!	0.337786
4302	2019	株洲市	4.25287	8.16566	5.99645	10.6974	8.51425	8.43446	3.98451	1.04779	4.8518	0.04942	11.3101	#NUM!
4303	2009	湘潭市	4.15611	7.30768	5.68786	9.86967	8.10991	8.57244	3.43551	0.676418	2.70872	0.0212679	10.1404	4.0619	0.342896
4303	2010	湘潭市	4.13993	7.46181	5.66636	10.0022	8.50569	8.73729	3.56104	0.597921	2.94444	0.0206071	10.2143	4.08675	0.368653
4303	2011	湘潭市	4.14535	7.62578	5.67091	10.1601	8.65899	8.77137	3.61444	0.528259	3.18221	0.0166519	10.4156	4.12924	0.311995
4303	2012	湘潭市	4.17727	7.7396	5.67607	10.2802	8.45341	8.81225	3.72365	0.53053	3.55306	0.0149784	10.5537	4.17278	0.273198
4303	2013	湘潭市	3.86664	7.72621	5.66954	10.345	8.64138	8.82937	3.798	0.55209	3.50436	0.0170658	10.6706	4.24072	0.273585
4303	2014	湘潭市	4.08405	7.81333	5.67504	10.4587	8.47757	8.87221	3.99443	0.612195	3.58352	0.0126611	10.6944	#NUM!	0.275848
4303	2015	湘潭市	4.0064	7.84647	5.66743	10.5192	8.4573	8.85452	3.98901	0.673253	3.63759	0.0114979	10.8488	#NUM!	0.275655
4303	2016	湘潭市	4.04896	7.8448	5.66988	10.6056	8.45098	8.87052	4.05669	0.757886	3.98898	0.0122086	10.9441	#NUM!	0.277847
4303	2017	湘潭市	3.94888	7.82343	5.66296	10.657	8.72254	8.86898	3.94676	0.890315	4.15261	0.0249062	11.0498	#NUM!	0.276851
4303	2018	湘潭市	4.00017	7.98064	5.66643	10.731	8.98716	8.91193	3.97797	0.954176	4.52613	0.0377552	11.1108	#NUM!	0.382318
4303	2019	湘潭市	3.9086	8.06893	5.66643	10.7491	9.01229	8.92705	4.04257	0.89798	4.61799	0.0410396	11.1465	#NUM!
4304	2009	衡阳市	4.10115	7.17195	6.60638	9.43911	6.5956	8.4375	3.24423	0.853749	3.28129	0.00531053	10.1422	4.01034	0.118744
4304	2010	衡阳市	4.10678	7.38192	6.67408	9.5429	6.48977	8.59193	3.31801	0.790098	3.52636	0.0059374	10.2261	4.06648	0.121077
4304	2011	衡阳市	4.12349	7.45945	6.68035	9.64018	6.97137	8.87543	3.3143	0.71255	3.79189	0.00478784	10.3399	4.10507	0.130355
4304	2012	衡阳市	3.88082	7.60381	6.68486	9.75147	7.42286	8.62659	3.46373	0.721741	3.99655	0.00492843	10.4206	4.17658	0.145095
4304	2013	衡阳市	4.00017	7.70529	6.66683	9.75561	7.27055	8.67522	3.5522	0.761603	4.12228	0.00527417	10.5012	4.21093	0.156033
4304	2014	衡阳市	3.85947	7.66693	6.67393	9.92842	7.73385	8.69818	3.71805	0.819222	4.18965	0.00477088	10.6051	#NUM!	0.141379
4304	2015	衡阳市	4.08405	7.75748	6.6837	9.98836	7.79473	8.99417	3.85263	0.899822	4.29046	0.00427829	10.714	#NUM!	0.138611
4304	2016	衡阳市	4.129	7.71636	6.68336	10.0808	7.65519	8.99007	3.89562	1.116	4.5326	0.00397427	10.835	#NUM!	0.173863
4304	2017	衡阳市	3.92894	7.71856	6.68461	10.0985	8.19487	8.78783	3.58262	1.33195	4.74241	0.00610863	10.9288	#NUM!	0.155443
4304	2018	衡阳市	3.96842	7.81853	6.68586	10.1469	8.17653	8.86982	3.68488	1.64659	4.8956	0.00833255	11.0402	#NUM!	0.168545
4304	2019	衡阳市	3.82284	8.01239	6.68085	10.2219	8.42885	8.81195	3.75226	1.74145	5.06171	0.00868353	11.101	#NUM!
4305	2009	邵阳市	3.2688	6.9852	6.63875	8.76967	5.30651	7.22402	3.09632	1.08458	2.92906	0.00478754	10.0177	3.88745	0.060103
4305	2010	邵阳市	3.20166	7.15165	6.67705	8.87476	5.5119	7.24494	3.12069	0.991152	3.19867	0.00388457	10.1228	3.91222	0.0628088
4305	2011	邵阳市	3.68717	7.21497	6.68148	9.00176	5.80845	7.27932	3.21206	0.924597	3.54009	0.00332743	10.291	3.98471	0.0631224
4305	2012	邵阳市	2.61388	7.39221	6.68624	9.11376	5.97093	7.30854	3.4039	0.948577	3.74005	0.00260672	10.4036	4.01494	0.0636026
4305	2013	邵阳市	3.59783	7.54265	6.69493	9.07581	6.12078	7.31854	3.51213	0.993129	3.88383	0.00323819	10.4902	4.03395	0.0649573
4305	2014	邵阳市	2.98544	7.5789	6.70808	9.296	6.44771	7.30115	3.65153	1.05636	3.95124	0.00350648	10.628	#NUM!	0.072586
4305	2015	邵阳市	3.33172	7.5504	6.71097	9.37037	6.76131	7.36138	3.69323	1.14077	3.95124	0.00426373	10.7632	#NUM!	0.0800482
4305	2016	邵阳市	3.58844	7.5649	6.72143	9.46063	6.90032	7.35564	3.71753	1.21328	3.95124	0.00451509	10.8654	#NUM!	0.0861743
4305	2017	邵阳市	3.40233	7.61815	6.71659	9.49939	7.18937	7.58172	3.4735	1.32646	4.00733	0.00339531	10.9796	#NUM!	0.0924879
4305	2018	邵阳市	3.62548	7.79851	6.71901	9.59085	7.53317	7.62706	3.67269	1.372	4.80279	0.00616722	11.0646	#NUM!	0.0927119
4305	2019	邵阳市	3.73718	7.87034	6.71659	9.76398	8.04135	7.64969	3.69588	2.02406	4.93792	0.00821272	11.0949	#NUM!
4306	2009	岳阳市	4.14535	7.35062	6.32558	9.78885	5.97775	8.13329	3.18561	0.667592	3.09693	0.0101283	9.98971	4.0571	0.13974
4306	2010	岳阳市	4.22332	7.22988	6.33792	9.86256	6.11048	7.58274	3.18577	0.586889	3.3673	0.00917716	10.1498	4.08554	0.141673
4306	2011	岳阳市	4.18249	7.54154	6.34423	9.99724	6.1394	7.6256	3.30836	0.529516	3.70328	0.0118902	10.3394	4.12723	0.15096
4306	2012	岳阳市	4.0608	7.60108	6.35089	10.1342	6.51282	8.0901	3.35317	0.590516	3.88218	0.012487	10.3416	4.16247	0.155357
4306	2013	岳阳市	4.129	7.71016	6.32794	10.2103	6.5744	8.13886	3.4544	0.616685	3.96005	0.0115905	10.5548	4.20512	0.158086
4306	2014	岳阳市	3.40233	7.66763	6.33381	10.3022	6.76101	8.06746	3.56918	0.655835	4.07754	0.0111841	10.6348	#NUM!	0.164248
4306	2015	岳阳市	4.14535	7.74821	6.33575	10.358	7.12608	7.73105	3.54186	0.775569	4.27667	0.00973963	10.7311	#NUM!	0.162347
4306	2016	岳阳市	4.01875	7.81353	6.34739	10.421	7.40453	7.76217	3.87778	0.875325	4.44265	0.0126803	10.7998	#NUM!	0.165961
4306	2017	岳阳市	3.9939	7.82268	6.34036	10.4028	7.85928	7.76387	3.65297	1.09355	4.61512	0.0111558	10.9131	#NUM!	0.171178
4306	2018	岳阳市	4.01259	8.01802	6.34388	10.4857	8.21954	7.79934	3.6732	1.1702	4.85414	0.0156509	10.9883	#NUM!	0.175614
4306	2019	岳阳市	4.03094	8.16555	6.34564	10.5649	8.65382	7.8625	3.73164	1.22816	4.96849	0.0218194	11.0794	#NUM!
4307	2009	常德市	4.16144	7.26194	6.42437	9.7018	5.37692	7.6044	3.22642	0.848952	3.09195	0.00629579	10.1287	3.99392	0.121134
4307	2010	常德市	4.2183	7.31914	6.43472	9.8055	5.61264	7.59186	3.30135	0.767924	3.34286	0.0058302	10.2466	4.05127	0.125795
4307	2011	常德市	3.98124	7.39463	6.43887	9.9071	5.95443	7.55695	3.38568	0.705301	3.71674	0.00620846	10.3362	4.10629	0.125914
4307	2012	常德市	4.10678	7.64443	6.44413	10.0149	6.45433	7.63143	3.48239	0.721394	3.891	0.00574939	10.4356	4.14894	0.141502
4307	2013	常德市	4.07829	7.76298	6.40886	10.0571	6.35711	7.77737	3.63287	0.760767	4.35478	0.00640926	10.5505	4.17972	0.143092
4307	2014	常德市	4.36742	7.88311	6.41133	10.2001	6.63935	7.78614	3.77342	0.81676	4.31749	0.00630811	10.6653	#NUM!	0.144621
4307	2015	常德市	3.85947	7.93298	6.41211	10.2552	6.67551	7.81682	3.87691	0.902106	4.41884	0.00550053	10.7925	#NUM!	0.15054
4307	2016	常德市	4.08978	7.9854	6.4151	10.3395	6.6303	7.81682	3.93343	1.04474	4.5326	0.00502411	10.9208	#NUM!	0.164274
4307	2017	常德市	4.07829	7.95348	6.40688	10.3727	7.097	7.87055	3.57046	1.27838	4.72562	0.0111616	10.992	#NUM!	0.173405
4307	2018	常德市	3.98124	8.02401	6.40523	10.4686	7.44355	7.94874	3.69061	1.36985	4.87901	0.0150656	11.1025	#NUM!	0.174023
4307	2019	常德市	3.92221	8.06374	6.40357	10.5201	7.67906	8.04077	3.73696	1.20715	5.02487	0.016161	11.1849	#NUM!
4308	2009	张家界市	2.81682	7.26057	5.10758	9.19241	4.59056	6.45834	3.43839	2.74436	2.10169	0.00407137	10.1441	3.93942	0.154537
4308	2010	张家界市	2.75364	7.30938	5.10443	9.31379	4.72158	6.52942	3.40574	2.51673	2.37955	0.00395176	10.1851	3.96652	0.159086
4308	2011	张家界市	1.81537	7.53382	5.12634	9.45237	4.64673	6.90776	3.50757	2.39646	2.59675	0.00435999	10.3445	4.01473	0.185891
4308	2012	张家界市	2.70919	7.58337	5.13639	9.56663	5.01674	6.58203	3.57933	2.47314	2.82613	0.00620293	10.4477	4.06408	0.192276
4308	2013	张家界市	2.66267	7.66919	5.14108	9.50035	5.11776	6.55678	3.63925	2.44629	2.96011	0.00441206	10.5442	4.10243	0.187507
4308	2014	张家界市	3.08388	7.716	5.14808	9.73164	5.77427	6.05912	3.70072	2.63634	2.99573	0.00317177	10.606	#NUM!	0.192563
4308	2015	张家界市	2.81682	7.98604	5.13562	9.7996	5.48265	6.60665	3.75534	2.88522	3.17805	0.00211249	10.7438	#NUM!	0.185614
4308	2016	张家界市	2.53592	7.74091	5.14166	9.89179	5.68779	7.0067	3.81236	3.16915	3.4012	0.00335925	11.0877	#NUM!	0.190176
4308	2017	张家界市	2.61388	7.80911	5.1358	9.96184	5.9844	6.69456	3.61139	3.40666	3.45411	0.00420138	11.0648	#NUM!	0.191529
4308	2018	张家界市	2.95035	7.89892	5.1358	10.0356	6.08217	6.64769	3.54996	4.07127	3.80711	0.00471924	11.1653	#NUM!	0.198935
4308	2019	张家界市	2.48035	8.129	5.1299	9.96209	6.44101	6.71659	3.67892	4.93237	3.94488	0.00735936	11.188	#NUM!
4309	2009	益阳市	3.6612	7.1261	6.1539	9.23258	5.79801	7.40671	3.06708	1.00954	2.58475	0.00474387	10.0566	4.01178	0.11336
4309	2010	益阳市	4.08978	7.26688	6.16617	9.35013	6.25823	7.42893	3.11677	0.90673	2.8622	0.00607103	10.1799	4.05227	0.124274
4309	2011	益阳市	4.07829	7.40867	6.17107	9.47278	6.53426	7.4524	3.22583	0.802686	3.13332	0.00673179	10.3119	4.09082	0.157087
4309	2012	益阳市	3.9086	7.52032	6.17774	9.60618	6.18827	7.45008	3.45683	0.77989	3.36695	0.00749344	10.4388	4.13897	0.128542
4309	2013	益阳市	3.96842	7.61385	6.17379	9.59045	6.44497	7.47704	3.41677	0.795348	3.52988	0.00903305	10.541	4.12995	0.143626
4309	2014	益阳市	4.11238	7.6259	6.18043	9.78718	6.6061	7.50604	3.60236	0.851358	3.71357	0.00877833	10.6585	#NUM!	0.144337
4309	2015	益阳市	3.92221	7.56558	6.17549	9.84449	6.65892	7.5353	3.69433	0.93403	3.73767	0.00711749	10.7954	#NUM!	0.144835
4309	2016	益阳市	3.93563	7.63175	6.18208	9.93636	6.72556	7.55538	3.79952	1.05634	3.95124	0.00712651	10.931	#NUM!	0.148935
4309	2017	益阳市	3.88082	7.74027	6.1717	9.99879	6.97093	7.65634	3.60668	1.17413	4.1981	0.00763305	11.0146	#NUM!	0.155356
4309	2018	益阳市	3.85225	7.79761	6.16961	10.0927	7.42343	7.56579	3.67815	1.25905	4.46142	0.0107652	11.1195	#NUM!	0.159387
4309	2019	益阳市	3.88082	7.91485	6.1591	10.0883	8.03714	7.78738	3.71507	0.980901	4.63103	0.0126424	11.1543	#NUM!
4310	2009	郴州市	4.04896	7.16729	6.16091	9.536	6.69079	6.94794	3.5274	0.749191	2.90745	0.0146634	10.1818	3.97663	0.286613
4310	2010	郴州市	4.08405	7.16889	6.21874	9.70511	7.16264	6.95464	3.53462	0.606625	3.13983	0.0144452	10.3045	4.01645	0.206811
4310	2011	郴州市	3.98759	7.35213	6.22752	9.8303	7.64065	7.36265	3.58975	0.540345	3.39618	0.0135312	10.4581	4.07354	0.123205
4310	2012	郴州市	3.96195	7.52558	6.23402	9.93801	8.19396	7.06305	3.67461	0.547668	3.63337	0.0140841	10.5439	4.1176	0.123863
4310	2013	郴州市	4.03094	7.5981	6.23852	9.93184	8.43538	7.04229	3.80768	0.568447	3.81551	0.0131685	10.6163	4.1025	0.135891
4310	2014	郴州市	3.9939	7.73346	6.25152	10.1228	8.59243	7.25347	3.79468	0.592931	3.89182	0.0126859	10.6163	#NUM!	0.137998
4310	2015	郴州市	3.91543	7.69502	6.26961	10.1715	8.10187	7.27725	3.84183	0.650952	4.12713	0.0120921	10.8013	#NUM!	0.136636
4310	2016	郴州市	3.95544	7.68339	6.28227	10.2603	8.07083	7.34407	4.00937	0.732442	4.27667	0.0121987	10.9252	#NUM!	0.138839
4310	2017	郴州市	3.90173	7.72962	6.2804	10.2332	8.4556	7.38337	3.74853	0.961979	4.49981	0.0109689	11.0157	#NUM!	0.131645
4310	2018	郴州市	3.83765	7.86817	6.28227	10.327	8.69551	7.39817	3.81609	1.03329	4.71268	0.0187448	11.0878	#NUM!	0.147753
4310	2019	郴州市	3.74528	7.98309	6.2804	10.3122	8.69086	7.51098	3.93194	1.35194	4.83708	0.0206651	11.1151	#NUM!
4311	2009	永州市	3.87376	6.80129	6.37445	9.11187	4.49565	7.39449	3.10233	1.1878	2.64759	0.00558975	10.1313	3.94136	0.0906575
4311	2010	永州市	3.85947	6.96279	6.41452	9.22605	4.84568	7.38337	3.20088	1.06887	2.98568	0.00587232	10.2227	3.9976	0.0913498
4311	2011	永州市	3.49971	7.16741	6.44762	9.35221	5.32271	7.37901	3.27919	0.98292	3.23317	0.00589375	10.3754	4.04918	0.0940513
4311	2012	永州市	2.7962	7.27026	6.4302	9.45373	5.73736	7.37963	3.40367	0.985899	3.49742	0.00496448	10.4544	4.11056	0.0952136
4311	2013	永州市	3.41363	7.3906	6.4339	9.37522	6.10884	7.38399	3.51484	1.03903	3.58574	0.00601318	10.5218	4.01841	0.0947535
4311	2014	永州市	3.54997	7.40429	6.44715	9.62418	6.81546	7.3994	3.70799	1.07599	3.63759	0.00565393	10.5942	#NUM!	0.0974688
4311	2015	永州市	3.42481	7.54413	6.45407	9.68435	6.77251	7.36201	3.88538	1.14201	3.8712	0.0061333	10.7044	#NUM!	0.099845
4311	2016	永州市	3.25573	7.57587	6.46925	9.77515	6.90831	7.39203	3.96071	1.25966	4.11087	0.0059936	10.8796	#NUM!	0.102118
4311	2017	永州市	3.4576	7.66741	6.46459	9.80945	7.21926	7.3815	3.70119	1.38385	4.36932	0.00975737	10.9369	#NUM!	0.102651
4311	2018	永州市	3.48935	7.74528	6.46925	9.90297	7.62381	7.4776	3.79128	1.48225	4.61947	0.0113264	11.0533	#NUM!	0.103587
4311	2019	永州市	3.49971	7.87991	6.4677	9.99633	7.92076	7.55538	3.81494	1.6623	4.72783	0.0149939	11.1035	#NUM!
4312	2009	怀化市	3.90173	6.92959	6.23221	9.07678	3.95881	7.23921	3.38732	1.10937	2.82257	0.00435502	10.1562	3.9312	0.101428
4312	2010	怀化市	3.85225	7.10986	6.23386	9.19165	4.10711	7.26193	3.38567	0.998927	3.06805	0.00431946	10.2665	3.95487	0.112171
4312	2011	怀化市	3.43586	7.2231	6.24125	9.33264	4.26733	7.19594	3.70936	0.908761	3.33006	0.00396556	10.3766	3.98511	0.112894
4312	2012	怀化市	3.71249	7.35755	6.24708	9.4915	4.51356	7.24922	3.88407	0.905183	3.48554	0.00452169	10.4694	4.03427	0.11532
4312	2013	怀化市	3.50997	7.45015	6.24417	9.51516	4.61321	7.29029	3.77879	0.95733	3.62594	0.00474754	10.5133	4.07766	0.117983
4312	2014	怀化市	3.50997	7.56116	6.26435	9.62718	4.81574	7.34084	3.92728	0.958581	3.68888	0.0044033	10.6767	#NUM!	0.123197
4312	2015	怀化市	3.31945	7.61413	6.25003	9.67816	3.97183	7.37149	3.96435	1.04416	3.89182	0.0037964	10.7997	#NUM!	0.102314
4312	2016	怀化市	3.37934	7.73286	6.25958	9.76715	4.34401	7.41878	4.03942	1.25277	4.07754	0.00514816	10.9121	#NUM!	0.10251
[truncated: 1,092 more rows]
